# Supplementary material for: Bis{2-[1-(benzyl­imino)­eth­yl]phenolato}palladium(II)
Source: Acta Crystallogr Sect E Struct Rep Online. 2010 Aug 18;66(Pt 9):m1100. doi: 10.1107/S1600536810031375 (PMC3007840; doi:10.1107/S1600536810031375)
Supplement: Supplementary file 1 [file e-66-m1100-sup1.cif]

##############################################################################
###                                                                        ###
###        Electronic paper (Acta Crystallographica Section E)             ###
###                                                                        ###
##############################################################################
#                                                                            #
# This CIF contains the data in a paper accepted for publication in Acta     #
# Crystallographica Section E. It conforms to the requirements of Notes      #
# for Authors for Section E, and has been peer reviewed under the auspices   #
# of the IUCr Commission on Journals.                                        #
#                                                                            #
# Full details of the Crystallographic Information File format               #
# are given in the paper "The Crystallographic Information File (CIF):       #
# a New Standard Archive File for Crystallography" by S. R. Hall, F. H.      #
# Allen and I. D. Brown [Acta Cryst. (1991), A47, 655-685].                  #
#                                                                            #
# The current version of the core CIF dictionary is obtainable from          #
# ftp://ftp.iucr.org/pub/cif_core.dic. The current version number is 2.4.    #
#                                                                            #
# Software is freely available for graphical display of the structure(s) in  #
# this CIF.  For information consult the CIF home page http://www.iucr.org/  #
# cif/home.html                                                              #
#                                                                            #
# This file may be used for bona fide research purposes within the           #
# scientific community so long as proper attribution is given to the journal # 
# article from which it was obtained.                                        #
#                                                                            #
##############################################################################
                                             
data_global
_audit_creation_method     'form.cif (version 2.0)'
_journal_data_validation_number     ?
_journal_date_recd_electronic     2010-07-26
_journal_date_accepted     2010-08-05
_journal_name_full     'Acta Crystallographica, Section E'
_journal_year     2010
_journal_volume     66
_journal_issue      9
_journal_page_first     m1100
_journal_page_last     m1100
_journal_paper_category     QM
_journal_coeditor_code     PV2311
_publ_contact_author_name     'Wan Ibrahim, W. N. '
_publ_contact_author_address
;
      Department of Chemistry, Faculty of Applied Sciences,
      Universiti  Teknologi MARA,
      40450 Shah Alam, Selangor, Malaysia.
;
_publ_contact_author_email     'wannazihah@salam.uitm.edu.my'
_publ_contact_author_fax     '6 03 89212410 '
_publ_contact_author_phone     '6 03 89213880'
_publ_section_title
;
Bis{2-[1-(benzylimino)ethyl]phenolato}palladium(II)
;
loop_
    _publ_author_name
    _publ_author_footnote
    _publ_author_address
    'Mohd Tajuddin, Amalina' ?
;     Department of Chemistry,
      Faculty of Applied Sciences,
      Universiti Teknologi MARA,
      40450 Shah Alam, Selangor, Malaysia
;
    'Bahron, Hadariah' ?
;     Department of Chemistry,
      Faculty of Applied Sciences,
      Universiti Teknologi MARA,
      40450 Shah Alam, Selangor, Malaysia
;
    'Wan Ibrahim, Wan Nazihah' ?
;     Department of Chemistry,
      Faculty of Applied Sciences,
      Universiti Teknologi MARA,
      40450 Shah Alam, Selangor, Malaysia
;
    'Yamin, Bohari M. ' ?
;     School of Chemical Sciences and Food Technology
      Universiti  Kebangsaan Malaysia
      UKM 43600 Bangi Selangor, Malaysia
;
data_I
_audit_creation_method     SHELXL-97
_chemical_name_systematic
;
Bis{2-[1-(benzylimino)ethyl]phenolato}palladium(II)
;
_chemical_name_common     ?
_chemical_formula_moiety     'C30 H28 N2 O2 Pd'
_chemical_formula_sum     'C30 H28 N2 O2 Pd'
_chemical_formula_iupac     '[Pd (C15 H14 N1 O1)2]'
_chemical_formula_weight     554.94
_chemical_melting_point     ?
_symmetry_cell_setting     monoclinic
_symmetry_space_group_name_H-M     'P 21/n'
_symmetry_space_group_name_Hall     '-P 2yn'
loop_
    _symmetry_equiv_pos_as_xyz
    'x, y, z'
    '-x+1/2, y+1/2, -z+1/2'
    '-x, -y, -z'
    'x-1/2, -y-1/2, z-1/2'
_cell_length_a     11.188(2)
_cell_length_b     9.4460(17)
_cell_length_c     11.984(2)
_cell_angle_alpha     90.00
_cell_angle_beta     110.558(4)
_cell_angle_gamma     90.00
_cell_volume     1185.8(4)
_cell_formula_units_Z     2
_cell_measurement_reflns_used     4170
_cell_measurement_theta_min     2.1
_cell_measurement_theta_max     25.5
_cell_measurement_temperature     298(2)
_exptl_crystal_description     block
_exptl_crystal_colour     yellow
_exptl_crystal_size_max     0.28
_exptl_crystal_size_mid     0.20
_exptl_crystal_size_min     0.12
_exptl_crystal_density_diffrn     1.554
_exptl_crystal_density_meas     ?
_exptl_crystal_density_method     'not measured'
_exptl_crystal_F_000     568
_exptl_absorpt_coefficient_mu     0.814
_exptl_absorpt_correction_type     multi-scan
_exptl_absorpt_process_details     '(SADABS; Bruker, 2000)'
_exptl_absorpt_correction_T_min     0.804
_exptl_absorpt_correction_T_max     0.908
_exptl_special_details
;
Analytical calculation for C~30~H~28~N~2~O~2~Pd:
C,64.93; H,5.09; N,5.05.
Found: C,64.58; H,4.97; N,4.94.
IR (cm-1): v(C=N) 1586, v(C---O) 1323, v(C---H) 2977, v(C---N)
1355, v(Pd---O) 695, v(Pd---N) 476.
;
_diffrn_ambient_temperature     298(2)
_diffrn_radiation_type     MoK\a
_diffrn_radiation_wavelength     0.71073
_diffrn_radiation_source     'fine-focus sealed tube'
_diffrn_radiation_monochromator     graphite
_diffrn_measurement_device_type
;
Bruker SMART APEX CCD area-detector diffractometer
;
_diffrn_measurement_method     '\w scan'
_diffrn_detector_area_resol_mean     83.66
_diffrn_reflns_number     6420
_diffrn_reflns_av_R_equivalents     0.0378
_diffrn_reflns_av_sigmaI/netI     0.0469
_diffrn_reflns_theta_min     2.1
_diffrn_reflns_theta_max     25.5
_diffrn_reflns_theta_full     25.5
_diffrn_measured_fraction_theta_max     0.99
_diffrn_measured_fraction_theta_full     0.99
_diffrn_reflns_limit_h_min     -13
_diffrn_reflns_limit_h_max     13
_diffrn_reflns_limit_k_min     -11
_diffrn_reflns_limit_k_max     11
_diffrn_reflns_limit_l_min     -14
_diffrn_reflns_limit_l_max     11
_diffrn_standards_number     0
_diffrn_standards_interval_count     0
_diffrn_standards_interval_time     0
_diffrn_standards_decay_%     0
_refine_special_details
;
Refinement of <i>F</i>^2^ against ALL reflections. The weighted <i>R</i>-factor
<i>wR</i> and goodness of fit <i>S</i> are based on <i>F</i>^2^, conventional
<i>R</i>-factors <i>R</i> are based on <i>F</i>, with <i>F</i> set to zero for
negative <i>F</i>^2^. The threshold expression of <i>F</i>^2^ >
\s(<i>F</i>^2^) is used only for calculating <i>R</i>-factors(gt) <i>etc</i>.
and is not relevant to the choice of reflections for refinement.
<i>R</i>-factors based on <i>F</i>^2^ are statistically about twice as large
as those based on <i>F</i>, and <i>R</i>- factors based on ALL data will be
even larger.
;
_reflns_number_total     2177
_reflns_number_gt     1939
_reflns_threshold_expression     I>2/s(I)
_refine_ls_structure_factor_coef     Fsqd
_refine_ls_matrix_type     full
_refine_ls_R_factor_all     0.042
_refine_ls_R_factor_gt     0.036
_refine_ls_wR_factor_gt     0.105
_refine_ls_wR_factor_ref     0.109
_refine_ls_goodness_of_fit_ref     1.18
_refine_ls_restrained_S_all     1.18
_refine_ls_number_reflns     2177
_refine_ls_number_parameters     161
_refine_ls_number_restraints     0
_refine_ls_hydrogen_treatment     constr
_refine_ls_weighting_scheme     calc
_refine_ls_weighting_details
         'calc w=1/[\s^2^(Fo^2^)+(0.0502P)^2^+0.7043P] where P=(Fo^2^+2Fc^2^)/3'
_atom_sites_solution_hydrogens     geom
_atom_sites_solution_primary     direct
_atom_sites_solution_secondary     difmap
_refine_ls_shift/su_max     ?
_refine_ls_shift/su_max_lt     0.001
_refine_ls_shift/su_mean     0.000
_refine_diff_density_max     0.88
_refine_diff_density_min     -0.98
_refine_ls_extinction_method     none
_refine_ls_extinction_coef     ?
loop_
    _atom_type_symbol
    _atom_type_description
    _atom_type_scat_dispersion_real
    _atom_type_scat_dispersion_imag
    _atom_type_scat_source
    'C' 'C' 0.0033 0.0016
                         'International Tables Vol C Tables 4.2.6.8 and 6.1.1.4'
    'H' 'H' 0.0000 0.0000
                         'International Tables Vol C Tables 4.2.6.8 and 6.1.1.4'
    'N' 'N' 0.0061 0.0033
                         'International Tables Vol C Tables 4.2.6.8 and 6.1.1.4'
    'O' 'O' 0.0106 0.0060
                         'International Tables Vol C Tables 4.2.6.8 and 6.1.1.4'
    'Pd' 'Pd' -0.9988 1.0072
                         'International Tables Vol C Tables 4.2.6.8 and 6.1.1.4'
_computing_data_collection     'SMART (Bruker, 2000)'
_computing_cell_refinement     'SAINT (Bruker, 2000)'
_computing_data_reduction     'SAINT (Bruker, 2000)'
_computing_structure_solution     'SHELXS97 (Sheldrick, 2008)'
_computing_structure_refinement     'SHELXL97 (Sheldrick, 2008)'
_computing_molecular_graphics     'SHELXTL (Sheldrick, 2008)'
_computing_publication_material
;
SHELXTL (Sheldrick, 2008), PARST (Nardelli, 1995) and PLATON
(Spek, 2009)
;
loop_
    _atom_site_type_symbol
    _atom_site_label
    _atom_site_fract_x
    _atom_site_fract_y
    _atom_site_fract_z
    _atom_site_U_iso_or_equiv
    _atom_site_adp_type
    _atom_site_calc_flag
    _atom_site_refinement_flags
    _atom_site_occupancy
    _atom_site_disorder_assembly
    _atom_site_disorder_group
    Pd Pd1 0.5000 0.5000 0.0000 0.02879(16) Uani d S 1 . .
    O O1 0.4462(2) 0.5912(3) 0.1236(2) 0.0409(6) Uani d . 1 . .
    N N1 0.6541(2) 0.6317(3) 0.0459(2) 0.0323(6) Uani d . 1 . .
    C C1 0.5319(3) 0.6226(3) 0.2285(3) 0.0335(7) Uani d . 1 . .
    C C2 0.4944(3) 0.6076(4) 0.3284(3) 0.0422(8) Uani d . 1 . .
    H H2A 0.4128 0.5748 0.3178 0.051 Uiso calc R 1 . .
    C C3 0.5765(4) 0.6406(4) 0.4419(3) 0.0468(9) Uani d . 1 . .
    H H3A 0.5503 0.6291 0.5069 0.056 Uiso calc R 1 . .
    C C4 0.6971(4) 0.6906(4) 0.4583(4) 0.0498(10) Uani d . 1 . .
    H H4A 0.7529 0.7116 0.5346 0.060 Uiso calc R 1 . .
    C C5 0.7346(3) 0.7095(4) 0.3632(4) 0.0428(9) Uani d . 1 . .
    H H5A 0.8156 0.7458 0.3760 0.051 Uiso calc R 1 . .
    C C6 0.6551(3) 0.6758(3) 0.2454(3) 0.0326(7) Uani d . 1 . .
    C C7 0.7007(3) 0.6991(3) 0.1464(3) 0.0335(7) Uani d . 1 . .
    C C8 0.8047(4) 0.8088(4) 0.1658(4) 0.0437(9) Uani d . 1 . .
    H H8A 0.7961 0.8529 0.0912 0.066 Uiso calc R 1 . .
    H H8B 0.8867 0.7638 0.1977 0.066 Uiso calc R 1 . .
    H H8C 0.7974 0.8793 0.2208 0.066 Uiso calc R 1 . .
    C C9 0.7070(3) 0.6577(3) -0.0483(3) 0.0347(7) Uani d . 1 . .
    H H9A 0.6993 0.5717 -0.0945 0.042 Uiso calc R 1 . .
    H H9B 0.7972 0.6790 -0.0114 0.042 Uiso calc R 1 . .
    C C10 0.6432(3) 0.7774(3) -0.1320(3) 0.0321(7) Uani d . 1 . .
    C C11 0.5685(3) 0.8786(4) -0.1050(3) 0.0423(8) Uani d . 1 . .
    H H11A 0.5541 0.8737 -0.0333 0.051 Uiso calc R 1 . .
    C C12 0.5149(5) 0.9877(4) -0.1846(5) 0.0554(12) Uani d . 1 . .
    H H12A 0.4646 1.0553 -0.1657 0.066 Uiso calc R 1 . .
    C C13 0.5354(6) 0.9965(4) -0.2906(5) 0.0569(13) Uani d . 1 . .
    H H13A 0.4998 1.0701 -0.3432 0.068 Uiso calc R 1 . .
    C C14 0.6090(4) 0.8957(4) -0.3186(4) 0.0531(10) Uani d . 1 . .
    H H14A 0.6231 0.9007 -0.3905 0.064 Uiso calc R 1 . .
    C C15 0.6619(3) 0.7873(4) -0.2398(3) 0.0438(9) Uani d . 1 . .
    H H15A 0.7112 0.7193 -0.2595 0.053 Uiso calc R 1 . .
loop_
    _atom_site_aniso_label
    _atom_site_aniso_U_11
    _atom_site_aniso_U_22
    _atom_site_aniso_U_33
    _atom_site_aniso_U_12
    _atom_site_aniso_U_13
    _atom_site_aniso_U_23
    Pd1 0.0270(2) 0.0261(2) 0.0302(3) -0.00145(11) 0.00621(17) 0.00023(12)
    O1 0.0325(12) 0.0481(14) 0.0402(14) -0.0030(10) 0.0104(11) -0.0108(11)
    N1 0.0297(13) 0.0273(13) 0.0396(16) 0.0003(11) 0.0116(12) 0.0024(12)
    C1 0.0351(16) 0.0236(15) 0.039(2) 0.0035(13) 0.0098(15) -0.0020(14)
    C2 0.0437(19) 0.0346(18) 0.053(2) -0.0016(15) 0.0227(18) -0.0025(16)
    C3 0.057(2) 0.049(2) 0.036(2) 0.0019(18) 0.0177(18) -0.0037(17)
    C4 0.053(2) 0.054(2) 0.034(2) 0.0033(18) 0.0051(18) -0.0084(18)
    C5 0.0366(18) 0.041(2) 0.046(2) 0.0004(15) 0.0083(17) -0.0055(17)
    C6 0.0357(16) 0.0268(16) 0.0317(18) 0.0023(13) 0.0074(14) -0.0005(13)
    C7 0.0301(16) 0.0257(15) 0.038(2) 0.0009(13) 0.0041(14) 0.0009(14)
    C8 0.0424(19) 0.0353(19) 0.050(2) -0.0090(15) 0.0115(18) -0.0001(17)
    C9 0.0300(16) 0.0345(17) 0.040(2) -0.0021(13) 0.0133(15) -0.0002(14)
    C10 0.0320(16) 0.0330(16) 0.0305(18) -0.0065(13) 0.0099(14) -0.0012(14)
    C11 0.053(2) 0.043(2) 0.0287(19) 0.0076(16) 0.0111(16) 0.0007(16)
    C12 0.074(3) 0.040(2) 0.052(3) 0.0167(18) 0.021(3) 0.0026(17)
    C13 0.076(4) 0.038(2) 0.051(3) 0.0001(17) 0.016(3) 0.0121(16)
    C14 0.072(3) 0.051(2) 0.043(2) -0.010(2) 0.029(2) 0.0042(18)
    C15 0.050(2) 0.043(2) 0.046(2) -0.0010(16) 0.0268(18) -0.0005(17)
_geom_special_details
;
All e.s.d.'s (except the e.s.d. in the dihedral angle between two l.s. planes)
are estimated using the full covariance matrix. The cell e.s.d.'s are taken
into account individually in the estimation of e.s.d.'s in distances, angles
and torsion angles; correlations between e.s.d.'s in cell parameters are only
used when they are defined by crystal symmetry. An approximate (isotropic)
treatment of cell e.s.d.'s is used for estimating e.s.d.'s involving l.s.
planes.
;
loop_
    _geom_bond_atom_site_label_1
    _geom_bond_atom_site_label_2
    _geom_bond_site_symmetry_2
    _geom_bond_distance
    _geom_bond_publ_flag
    Pd1 O1 . 1.981(2) ?
    Pd1 O1 3_665 1.981(2) ?
    Pd1 N1 3_665 2.039(3) ?
    Pd1 N1 . 2.039(3) ?
    O1 C1 . 1.319(4) ?
    N1 C7 . 1.299(4) ?
    N1 C9 . 1.468(4) ?
    C1 C2 . 1.407(5) ?
    C1 C6 . 1.414(4) ?
    C2 C3 . 1.384(5) ?
    C2 H2A . 0.9300 ?
    C3 C4 . 1.377(5) ?
    C3 H3A . 0.9300 ?
    C4 C5 . 1.357(6) ?
    C4 H4A . 0.9300 ?
    C5 C6 . 1.415(5) ?
    C5 H5A . 0.9300 ?
    C6 C7 . 1.463(5) ?
    C7 C8 . 1.514(4) ?
    C8 H8A . 0.9600 ?
    C8 H8B . 0.9600 ?
    C8 H8C . 0.9600 ?
    C9 C10 . 1.514(5) ?
    C9 H9A . 0.9700 ?
    C9 H9B . 0.9700 ?
    C10 C11 . 1.380(5) ?
    C10 C15 . 1.382(5) ?
    C11 C12 . 1.389(6) ?
    C11 H11A . 0.9300 ?
    C12 C13 . 1.371(8) ?
    C12 H12A . 0.9300 ?
    C13 C14 . 1.375(6) ?
    C13 H13A . 0.9300 ?
    C14 C15 . 1.377(6) ?
    C14 H14A . 0.9300 ?
    C15 H15A . 0.9300 ?
loop_
    _geom_angle_atom_site_label_1
    _geom_angle_atom_site_label_2
    _geom_angle_atom_site_label_3
    _geom_angle_site_symmetry_1
    _geom_angle_site_symmetry_3
    _geom_angle
    _geom_angle_publ_flag
    O1 Pd1 O1 . 3_665 180.00(8) ?
    O1 Pd1 N1 . 3_665 90.97(10) ?
    O1 Pd1 N1 3_665 3_665 89.03(10) ?
    O1 Pd1 N1 . . 89.03(10) ?
    O1 Pd1 N1 3_665 . 90.97(10) ?
    N1 Pd1 N1 3_665 . 180.00(11) ?
    C1 O1 Pd1 . . 120.0(2) ?
    C7 N1 C9 . . 119.5(3) ?
    C7 N1 Pd1 . . 125.1(2) ?
    C9 N1 Pd1 . . 115.2(2) ?
    O1 C1 C2 . . 117.0(3) ?
    O1 C1 C6 . . 124.2(3) ?
    C2 C1 C6 . . 118.7(3) ?
    C3 C2 C1 . . 121.4(3) ?
    C3 C2 H2A . . 119.3 ?
    C1 C2 H2A . . 119.3 ?
    C4 C3 C2 . . 119.7(3) ?
    C4 C3 H3A . . 120.1 ?
    C2 C3 H3A . . 120.1 ?
    C5 C4 C3 . . 120.1(4) ?
    C5 C4 H4A . . 119.9 ?
    C3 C4 H4A . . 119.9 ?
    C4 C5 C6 . . 122.4(4) ?
    C4 C5 H5A . . 118.8 ?
    C6 C5 H5A . . 118.8 ?
    C1 C6 C5 . . 117.6(3) ?
    C1 C6 C7 . . 122.5(3) ?
    C5 C6 C7 . . 119.9(3) ?
    N1 C7 C6 . . 122.5(3) ?
    N1 C7 C8 . . 120.9(3) ?
    C6 C7 C8 . . 116.5(3) ?
    C7 C8 H8A . . 109.5 ?
    C7 C8 H8B . . 109.5 ?
    H8A C8 H8B . . 109.5 ?
    C7 C8 H8C . . 109.5 ?
    H8A C8 H8C . . 109.5 ?
    H8B C8 H8C . . 109.5 ?
    N1 C9 C10 . . 114.3(3) ?
    N1 C9 H9A . . 108.7 ?
    C10 C9 H9A . . 108.7 ?
    N1 C9 H9B . . 108.7 ?
    C10 C9 H9B . . 108.7 ?
    H9A C9 H9B . . 107.6 ?
    C11 C10 C15 . . 118.3(3) ?
    C11 C10 C9 . . 123.0(3) ?
    C15 C10 C9 . . 118.6(3) ?
    C10 C11 C12 . . 120.3(4) ?
    C10 C11 H11A . . 119.9 ?
    C12 C11 H11A . . 119.9 ?
    C13 C12 C11 . . 120.5(4) ?
    C13 C12 H12A . . 119.7 ?
    C11 C12 H12A . . 119.7 ?
    C12 C13 C14 . . 119.6(4) ?
    C12 C13 H13A . . 120.2 ?
    C14 C13 H13A . . 120.2 ?
    C13 C14 C15 . . 119.8(4) ?
    C13 C14 H14A . . 120.1 ?
    C15 C14 H14A . . 120.1 ?
    C14 C15 C10 . . 121.4(3) ?
    C14 C15 H15A . . 119.3 ?
    C10 C15 H15A . . 119.3 ?
loop_
    _geom_torsion_atom_site_label_1
    _geom_torsion_atom_site_label_2
    _geom_torsion_atom_site_label_3
    _geom_torsion_atom_site_label_4
    _geom_torsion_site_symmetry_1
    _geom_torsion_site_symmetry_2
    _geom_torsion_site_symmetry_3
    _geom_torsion_site_symmetry_4
    _geom_torsion
    _geom_torsion_publ_flag
    O1 Pd1 O1 C1 3_665 . . .  -15E1(10)
                                       ?
    N1 Pd1 O1 C1 3_665 . . . 138.5(2) ?
    N1 Pd1 O1 C1 . . . . -41.5(2) ?
    O1 Pd1 N1 C7 . . . . 20.0(3) ?
    O1 Pd1 N1 C7 3_665 . . . -160.0(3) ?
    N1 Pd1 N1 C7 3_665 . . .  16E1(10)
                                      ?
    O1 Pd1 N1 C9 . . . . -155.0(2) ?
    O1 Pd1 N1 C9 3_665 . . . 25.0(2) ?
    N1 Pd1 N1 C9 3_665 . . .  -2E1(10)
                                      ?
    Pd1 O1 C1 C2 . . . . -144.1(2) ?
    Pd1 O1 C1 C6 . . . . 38.9(4) ?
    O1 C1 C2 C3 . . . . -178.7(3) ?
    C6 C1 C2 C3 . . . . -1.5(5) ?
    C1 C2 C3 C4 . . . . 0.7(6) ?
    C2 C3 C4 C5 . . . . 1.0(6) ?
    C3 C4 C5 C6 . . . . -1.8(6) ?
    O1 C1 C6 C5 . . . . 177.7(3) ?
    C2 C1 C6 C5 . . . . 0.7(4) ?
    O1 C1 C6 C7 . . . . -1.0(5) ?
    C2 C1 C6 C7 . . . . -178.0(3) ?
    C4 C5 C6 C1 . . . . 0.9(5) ?
    C4 C5 C6 C7 . . . . 179.6(3) ?
    C9 N1 C7 C6 . . . . -178.3(3) ?
    Pd1 N1 C7 C6 . . . . 6.9(4) ?
    C9 N1 C7 C8 . . . . 2.7(4) ?
    Pd1 N1 C7 C8 . . . . -172.1(2) ?
    C1 C6 C7 N1 . . . . -24.1(5) ?
    C5 C6 C7 N1 . . . . 157.2(3) ?
    C1 C6 C7 C8 . . . . 155.0(3) ?
    C5 C6 C7 C8 . . . . -23.7(5) ?
    C7 N1 C9 C10 . . . . -89.1(3) ?
    Pd1 N1 C9 C10 . . . . 86.1(3) ?
    N1 C9 C10 C11 . . . . 17.5(4) ?
    N1 C9 C10 C15 . . . . -163.5(3) ?
    C15 C10 C11 C12 . . . . -0.5(6) ?
    C9 C10 C11 C12 . . . . 178.6(4) ?
    C10 C11 C12 C13 . . . . -0.1(7) ?
    C11 C12 C13 C14 . . . . 0.5(8) ?
    C12 C13 C14 C15 . . . . -0.3(7) ?
    C13 C14 C15 C10 . . . . -0.3(6) ?
    C11 C10 C15 C14 . . . . 0.7(5) ?
    C9 C10 C15 C14 . . . . -178.4(3) ?
loop_
    _geom_hbond_atom_site_label_D
    _geom_hbond_atom_site_label_H
    _geom_hbond_atom_site_label_A
    _geom_hbond_site_symmetry_D
    _geom_hbond_site_symmetry_H
    _geom_hbond_site_symmetry_A
    _geom_hbond_distance_DH
    _geom_hbond_distance_HA
    _geom_hbond_distance_DA
    _geom_hbond_angle_DHA
    _geom_hbond_publ_flag
    C9 H9A O1 . . 3_665 0.97 2.18 2.862(4) 127 yes
    C11 H11A N1 . . 1_555 0.93 2.58 2.900(5) 101 no
    C8 H8B Cg4 . . 4_565 0.96 2.57 3.523(5) 172 yes
    C13 H13A Cg3 . . 3_675 0.93 2.87 3.626(5) 139 yes
