# Supplementary material for: Bis{2-[1-(benzyl­imino)­eth­yl]phenolato}palladium(II)
Source: Acta Crystallogr Sect E Struct Rep Online. 2010 Aug 18;66(Pt 9):m1100. doi: 10.1107/S1600536810031375 (PMC3007840; doi:10.1107/S1600536810031375)
Supplement: Supplementary file 2 [file e-66-m1100-Isup2.hkl]

# 
# h,k,l, Fc-squared, Fo-squared, sigma(Fo-squared) and status flag 
# 
data_I
_shelx_title ' baru89m in P2(1)/n' 
_shelx_refln_list_code          4 
_shelx_F_calc_maximum      193.74 
_exptl_crystal_F_000       568.00 
_reflns_d_resolution_high  0.8256 
 
loop_ 
 _symmetry_equiv_pos_as_xyz 
 'x, y, z' 
 '-x+1/2, y+1/2, -z+1/2' 
 '-x, -y, -z' 
 'x-1/2, -y-1/2, z-1/2' 
 
_cell_length_a    11.1875 
_cell_length_b     9.4460 
_cell_length_c    11.9843 
_cell_angle_alpha  90.000 
_cell_angle_beta  110.558 
_cell_angle_gamma  90.000 
 
_shelx_F_squared_multiplier     1.000 
 
loop_ 
 _refln_index_h 
 _refln_index_k 
 _refln_index_l 
 _refln_F_squared_calc 
 _refln_F_squared_meas 
 _refln_F_squared_sigma 
 _refln_observed_status 
   2   0   0     7908.79     7888.64    332.43 o 
   8   0   0      486.66      441.98     36.75 o 
  10   0   0      576.14      578.30     29.53 o 
  12   0   0      303.08      339.53     20.63 o 
   1   1   0    10435.62    10311.61    316.92 o 
   2   1   0    12943.72    12946.55    387.09 o 
   3   1   0     1807.89     1582.41    114.71 o 
   4   1   0     1346.11     1292.00     67.18 o 
   5   1   0     6892.91     6562.65    333.34 o 
   6   1   0       11.24       13.99      1.72 o 
   7   1   0     1202.88     1197.91     37.77 o 
   8   1   0       24.65       30.90      3.54 o 
   9   1   0      778.23      769.27     36.33 o 
  10   1   0        5.07        2.25      3.03 o 
  11   1   0      470.12      489.57     18.68 o 
  12   1   0       48.13       50.41      5.31 o 
   0   2   0      220.15      192.27      9.15 o 
   1   2   0     1385.96      709.30     68.91 o 
   2   2   0    37534.92    33728.27   1113.98 o 
   3   2   0     1987.83     2014.23     61.38 o 
   4   2   0     7374.48     7391.17    221.97 o 
   5   2   0      208.10      195.78      8.69 o 
   6   2   0     1532.42     1367.72     36.31 o 
   7   2   0       48.46       49.56      3.18 o 
   8   2   0     1907.55     1846.98     72.92 o 
   9   2   0        1.67        4.58      2.81 o 
  10   2   0      732.31      733.86     24.14 o 
  11   2   0        3.35       -0.71      3.16 o 
  12   2   0      427.17      477.81     18.84 o 
   1   3   0        5.04       16.41      3.44 o 
   2   3   0        8.49        8.89      2.82 o 
   3   3   0     6083.34     5961.38    254.01 o 
   4   3   0      262.13      259.85     10.47 o 
   5   3   0       10.03        3.89      1.92 o 
   6   3   0       79.21       74.33      4.39 o 
   7   3   0     2558.70     2299.27    170.04 o 
   8   3   0       12.77        9.51      2.29 o 
   9   3   0      772.77      745.82     23.14 o 
  10   3   0        4.16        3.15      3.27 o 
  11   3   0      508.54      509.74     21.48 o 
  12   3   0       21.66       21.45      4.74 o 
   2   4   0     1146.30     1035.44     33.52 o 
   3   4   0        0.23        1.59      1.78 o 
   4   4   0     3765.94     3352.69    243.24 o 
   5   4   0      413.74      392.46     15.34 o 
   6   4   0     2514.79     2271.79    167.78 o 
   7   4   0       14.62       13.77      3.80 o 
   8   4   0     1707.69     1511.68    115.03 o 
   9   4   0       14.24       20.93      4.18 o 
  10   4   0      669.21      644.65     21.74 o 
  11   4   0        3.52        0.18      3.38 o 
   2   5   0      706.42      690.39     24.86 o 
   3   5   0       85.86       59.92      4.98 o 
   4   5   0       64.79       65.26      4.50 o 
   5   5   0     1851.00     1798.49     79.78 o 
   6   5   0       74.89       79.17      5.46 o 
   7   5   0      146.98      137.92      7.74 o 
   8   5   0       10.66       10.67      3.09 o 
   9   5   0     1272.84     1105.52     87.46 o 
  10   5   0        4.00        8.38      3.43 o 
  11   5   0      602.10      567.83     19.50 o 
   1   6   0        0.04        3.96      1.55 o 
   2   6   0      902.30      874.27     40.03 o 
   4   6   0     2212.27     2116.98     93.15 o 
   5   6   0      226.56      192.87      9.54 o 
   6   6   0     1832.03     1483.71    112.40 o 
   7   6   0      104.08       95.30      6.56 o 
   8   6   0      464.19      442.74     21.73 o 
   9   6   0       78.89       61.80      6.91 o 
  10   6   0      644.84      638.73     20.32 o 
   1   7   0     1608.71     1568.24     96.32 o 
   2   7   0        1.38        0.21      2.51 o 
   3   7   0      482.89      413.23     19.39 o 
   4   7   0       75.27       82.50      5.77 o 
   5   7   0      572.20      531.70     26.63 o 
   6   7   0       39.80       41.78      4.58 o 
   7   7   0     1549.87     1447.78     51.56 o 
   8   7   0        2.26        7.61      3.40 o 
   9   7   0      299.80      315.21     19.63 o 
  10   7   0        1.11        7.38      4.16 o 
   0   8   0     2049.11     1877.86    246.05 o 
   1   8   0      185.23      191.19     11.39 o 
   3   8   0      231.53      204.40     10.23 o 
   4   8   0     1021.05      962.68     35.58 o 
   5   8   0       77.11       70.05      5.65 o 
   6   8   0      659.05      650.03     25.67 o 
   7   8   0       16.84       13.20      3.56 o 
   8   8   0      701.25      667.83     34.65 o 
   9   8   0        0.00        2.02      4.75 o 
   1   9   0      491.25      449.14     20.25 o 
   2   9   0       29.55       25.57      4.63 o 
   3   9   0     1538.53     1577.25     64.23 o 
   4   9   0      100.18       80.31     11.91 o 
   5   9   0      735.59      696.69     35.51 o 
   6   9   0       12.62       18.88      6.35 o 
   7   9   0      373.85      368.62     17.31 o 
   0  10   0     1923.17     1861.10    106.38 o 
   1  10   0       12.99       14.93      5.23 o 
   2  10   0      700.24      705.69     32.21 o 
   3  10   0        1.39        7.55      4.08 o 
   4  10   0      805.95      765.59     32.42 o 
   5  10   0       49.36       40.45      5.77 o 
   6  10   0      504.98      517.95     24.05 o 
   1  11   0      392.15      389.35     20.61 o 
   2  11   0       28.11       28.53      8.57 o 
   3  11   0      146.85      175.67     12.43 o 
 -11   0   1      405.20      422.84     23.52 o 
  -9   0   1      234.19      188.35     12.46 o 
  -7   0   1     2846.04     3052.58    158.38 o 
  -5   0   1     2978.81     2818.47    121.32 o 
  -3   0   1       38.83       59.90      4.21 o 
  -1   0   1    17378.12    14961.46    529.27 o 
   3   0   1    14134.24    14320.17    608.43 o 
   5   0   1     4709.94     4821.94    189.76 o 
   9   0   1      650.29      543.18     34.44 o 
  11   0   1      167.29      180.72     13.19 o 
 -12   1   1      365.68      372.25     15.59 o 
 -11   1   1       27.68       28.71      4.26 o 
 -10   1   1      785.94      800.15     27.66 o 
  -9   1   1        0.02        6.60      3.04 o 
  -8   1   1     1930.38     1817.05     57.04 o 
  -7   1   1      201.02      201.08      8.37 o 
  -6   1   1     4084.61     4164.40    101.96 o 
  -5   1   1     1690.21     1837.77     52.70 o 
  -4   1   1     3101.29     2883.91     88.62 o 
  -3   1   1     2097.15     2119.42     66.71 o 
  -2   1   1    13841.47    13830.61    457.84 o 
  -1   1   1      169.83      136.90      9.92 o 
   0   1   1     7818.56     8113.33    363.99 o 
   1   1   1     1434.08     1495.12     58.30 o 
   2   1   1      207.23      181.09      5.62 o 
   3   1   1      829.98      857.43     24.26 o 
   4   1   1     3141.81     2972.58     71.75 o 
   5   1   1      123.94      124.04      4.75 o 
   6   1   1     2591.81     2276.22    117.96 o 
   7   1   1       46.22       42.15      3.45 o 
   8   1   1      802.46      563.15     46.84 o 
   9   1   1        0.48        1.86      2.57 o 
  10   1   1      385.13      411.27     15.80 o 
  11   1   1        0.14        0.96      3.51 o 
  12   1   1      199.58      243.07     11.61 o 
 -12   2   1        2.47        5.93      4.07 o 
 -11   2   1      407.37      431.19     21.20 o 
 -10   2   1      197.94      183.73     10.00 o 
  -9   2   1     1299.56     1288.08     42.03 o 
  -8   2   1        0.72        4.14      2.08 o 
  -7   2   1      713.34      629.51     24.69 o 
  -6   2   1      296.87      340.92     10.38 o 
  -5   2   1     1374.99     1324.45     57.37 o 
  -4   2   1     1927.77     1992.86    177.15 o 
  -3   2   1     6329.44     6031.26    198.04 o 
  -2   2   1     2441.36     2503.55     78.81 o 
  -1   2   1     2345.68     2417.99     69.54 o 
   0   2   1    14540.55    14364.23   1335.26 o 
   1   2   1    13491.85    13702.83    422.33 o 
   2   2   1     1732.47     1800.61     52.31 o 
   3   2   1     6082.81     6016.01    166.38 o 
   4   2   1     2430.32     2467.79     69.07 o 
   5   2   1     6627.46     6545.79    185.88 o 
   6   2   1       18.06       12.24      1.77 o 
   7   2   1     1618.61     1556.40     41.59 o 
   8   2   1       10.17       11.22      4.07 o 
   9   2   1      791.77      809.62     27.24 o 
  10   2   1        9.69       10.02      3.84 o 
  11   2   1      754.86      803.60     41.83 o 
  12   2   1       25.51       34.27      4.75 o 
 -12   3   1      665.39      636.80     26.34 o 
 -11   3   1        0.94        1.17      4.89 o 
 -10   3   1      886.78      884.81     27.42 o 
  -9   3   1      116.02       96.94      5.50 o 
  -8   3   1     1061.47      982.43     31.35 o 
  -7   3   1      192.31      185.71      9.00 o 
  -6   3   1     1246.79     1113.63     42.63 o 
  -5   3   1      173.41      154.51      8.78 o 
  -4   3   1     9069.35     8313.54    596.05 o 
  -3   3   1     1275.80     1262.65     40.53 o 
  -2   3   1      777.63      675.70     22.18 o 
  -1   3   1      945.53     1032.60     28.83 o 
   0   3   1     7534.15     7996.91    274.75 o 
   1   3   1     1615.92     1713.27     54.74 o 
   2   3   1    15377.96    16103.90    505.27 o 
   3   3   1       64.22       75.56      3.54 o 
   4   3   1     1073.13      989.27     30.09 o 
   5   3   1       44.48       34.05      2.88 o 
   6   3   1     1075.79     1074.36     34.28 o 
   7   3   1       70.42       68.88      3.77 o 
   8   3   1     1132.99     1102.31     30.55 o 
   9   3   1       61.62       63.54      4.26 o 
  10   3   1      475.94      506.30     27.02 o 
  11   3   1        9.86       13.37      3.79 o 
 -12   4   1        0.68        1.53      4.14 o 
 -11   4   1      748.21      731.01     23.87 o 
 -10   4   1       39.53       42.03      6.28 o 
  -9   4   1      612.71      621.80     27.21 o 
  -8   4   1        3.49        3.04      2.81 o 
  -7   4   1      979.57      909.09     33.87 o 
  -6   4   1        3.37        2.08      2.38 o 
  -5   4   1     2619.71     2159.90     73.62 o 
  -4   4   1      156.95      156.75      7.32 o 
  -3   4   1     3750.39     3521.72    250.58 o 
  -2   4   1      901.10     1014.39     30.36 o 
  -1   4   1     3160.83     3071.74     98.89 o 
   0   4   1      104.17      125.62      5.29 o 
   1   4   1     3743.50     3820.57    135.38 o 
   2   4   1      737.57      763.65     25.65 o 
   3   4   1     4761.56     4823.78    151.76 o 
   4   4   1      110.92      102.98      8.26 o 
   5   4   1     1247.57     1136.67     39.98 o 
   6   4   1      312.61      278.97     10.71 o 
   7   4   1     2977.75     2875.14     97.43 o 
   8   4   1        9.58        8.17      2.40 o 
   9   4   1     1944.86     1785.16     66.38 o 
  10   4   1       48.47       52.58      6.06 o 
  11   4   1      579.14      615.77     33.96 o 
 -11   5   1        3.04        3.52      3.82 o 
 -10   5   1      919.97      835.89     26.44 o 
  -9   5   1       30.16       19.41      3.95 o 
  -8   5   1     1344.84     1312.03     54.84 o 
  -7   5   1       52.44       44.84      4.27 o 
  -6   5   1     2627.46     2448.36     82.91 o 
  -5   5   1        4.30        7.20      2.69 o 
  -4   5   1     1215.11     1065.13     37.61 o 
  -3   5   1        3.60        5.40      1.63 o 
  -2   5   1     7915.76     8377.39    250.97 o 
  -1   5   1        0.39        6.12      1.73 o 
   0   5   1      986.76      945.85     39.43 o 
   1   5   1      826.53      806.56     26.49 o 
   2   5   1     1580.62     1366.35    132.57 o 
   3   5   1      152.41      131.41     11.35 o 
   4   5   1     4245.65     4278.76    144.19 o 
   5   5   1       19.14       17.17      2.90 o 
   6   5   1      399.67      396.10     16.14 o 
   7   5   1      327.40      337.52     14.49 o 
   8   5   1      451.45      449.34     21.41 o 
   9   5   1        7.52        6.03      2.62 o 
  10   5   1      757.23      751.90     24.56 o 
  11   5   1        1.26        3.39      3.21 o 
 -11   6   1      250.78      284.68     11.76 o 
 -10   6   1       22.98       23.93      5.69 o 
  -9   6   1      814.49      756.26     29.59 o 
  -8   6   1       86.15       73.34      5.72 o 
  -7   6   1     1334.38     1284.98     74.45 o 
  -6   6   1        6.96        5.03      2.86 o 
  -5   6   1     1149.13     1031.00     40.95 o 
  -4   6   1      379.03      367.16     14.97 o 
  -3   6   1     2338.60     2212.53    161.63 o 
  -2   6   1      381.71      372.68     32.20 o 
  -1   6   1     3532.71     3713.29    113.35 o 
   0   6   1        9.87       13.96      3.20 o 
   1   6   1      580.62      534.05     20.24 o 
   2   6   1      875.37      859.96     34.75 o 
   3   6   1     1306.72     1252.89     44.17 o 
   4   6   1      140.12      130.48      7.14 o 
   5   6   1     2411.56     2102.76    116.44 o 
   6   6   1       99.57       86.80      6.06 o 
   7   6   1     1028.74      994.75     46.76 o 
   8   6   1       16.07        8.69      3.09 o 
   9   6   1      930.83      851.90     41.43 o 
  10   6   1       54.66       51.16      7.94 o 
 -10   7   1      329.31      344.77     16.52 o 
  -9   7   1        6.07       11.54      3.99 o 
  -8   7   1     1343.10     1322.16     48.21 o 
  -7   7   1        0.08        8.00      3.36 o 
  -6   7   1     2009.63     1938.78    106.98 o 
  -5   7   1      199.32      172.42     11.15 o 
  -4   7   1     3158.28     2920.96     99.03 o 
  -3   7   1      306.78      275.65     20.73 o 
  -2   7   1      416.58      396.18     15.35 o 
  -1   7   1       72.00       64.95      9.92 o 
   0   7   1     2297.22     2317.66    127.80 o 
   1   7   1       31.81       33.19      4.08 o 
   2   7   1      550.58      548.89     27.17 o 
   4   7   1      101.07      106.17      6.65 o 
   5   7   1       48.41       43.96      4.51 o 
   6   7   1      984.97      981.34     36.27 o 
   7   7   1        0.70        2.54      3.05 o 
   8   7   1      466.43      443.36     18.98 o 
   9   7   1       40.19       34.14      7.87 o 
  -9   8   1      358.41      345.92     16.51 o 
  -8   8   1        0.93        6.12      4.46 o 
  -7   8   1      505.07      491.53     20.73 o 
  -6   8   1        1.93       -0.86      3.00 o 
  -5   8   1     1027.95      999.35     42.27 o 
  -4   8   1       13.44       18.85      4.27 o 
  -3   8   1      718.38      694.82     30.62 o 
  -2   8   1       10.82       14.29      3.52 o 
   0   8   1      272.65      269.06     14.40 o 
   2   8   1       59.95       64.83      6.16 o 
   3   8   1      503.93      510.30     20.60 o 
   4   8   1       26.36       20.84      3.47 o 
   5   8   1      898.13      872.03     32.85 o 
   6   8   1       11.34       10.10      3.86 o 
   7   8   1      717.55      717.96     28.15 o 
   8   8   1        0.00        2.85      3.32 o 
  -8   9   1      387.57      407.03     18.78 o 
  -7   9   1        0.49        2.44      3.70 o 
  -6   9   1      702.23      708.53     41.79 o 
  -5   9   1       11.06        9.88      4.24 o 
  -4   9   1      672.79      695.56     52.66 o 
  -3   9   1        4.65       12.18      4.50 o 
  -2   9   1     1525.88     1619.41     65.79 o 
  -1   9   1       58.25       48.20      7.22 o 
   0   9   1      553.10      481.74     32.37 o 
   1   9   1        4.75        0.97      3.40 o 
   2   9   1      427.34      411.44     20.38 o 
   3   9   1        2.12       -0.82      3.32 o 
   4   9   1      367.57      386.00     17.00 o 
   5   9   1       18.85       15.20      4.13 o 
   6   9   1      306.34      336.50     19.58 o 
   7   9   1        8.27       10.23      3.64 o 
  -6  10   1       21.62       22.63      5.33 o 
  -5  10   1      199.03      204.13     13.24 o 
  -4  10   1       40.71       42.95      6.00 o 
  -3  10   1      250.80      294.30     16.58 o 
  -2  10   1       31.73       34.54      5.75 o 
  -1  10   1      717.49      716.85     32.55 o 
   0  10   1      154.87      126.54     10.76 o 
   1  10   1      479.23      473.70     23.29 o 
   2  10   1       10.31        6.83      4.31 o 
   3  10   1     1434.12     1414.48     83.22 o 
   4  10   1        8.86        1.10      5.25 o 
   5  10   1      269.23      276.32     15.98 o 
  -3  11   1        0.03        8.14      4.73 o 
  -2  11   1      544.71      567.00     27.62 o 
  -1  11   1        0.04       -4.86      8.75 o 
   0  11   1      466.92      486.85     24.31 o 
   1  11   1        1.14       -1.81      3.91 o 
   2  11   1      520.07      544.71     31.28 o 
   3  11   1       45.54       43.26      6.74 o 
 -12   0   2      893.08      913.05     56.50 o 
 -10   0   2     1340.11     1289.75     59.78 o 
  -8   0   2     1177.49     1030.69     58.97 o 
  -6   0   2        2.80       13.76      3.10 o 
  -4   0   2     2045.30     1989.75    107.71 o 
  -2   0   2      188.08      205.53     12.33 o 
   0   0   2      615.30      608.78     45.03 o 
   2   0   2     4899.71     5229.55    203.92 o 
   4   0   2     3687.75     3817.50    276.14 o 
   6   0   2     2440.61     2612.18    103.11 o 
   8   0   2      449.28      360.61     32.78 o 
  10   0   2      716.60      781.03     68.97 o 
 -13   1   2      494.68      517.05     22.47 o 
 -12   1   2       38.33       33.37      5.14 o 
 -11   1   2      602.18      603.33     24.39 o 
 -10   1   2       34.10       35.99      4.75 o 
  -9   1   2     1557.69     1529.43     53.96 o 
  -8   1   2        4.37       12.82      3.24 o 
  -7   1   2     2089.98     2034.05     69.53 o 
  -6   1   2       35.40       41.09      2.97 o 
  -5   1   2     1898.44     1751.12     48.92 o 
  -4   1   2       59.98       61.98      3.13 o 
  -3   1   2     3457.84     3529.95    133.18 o 
  -2   1   2        4.32        4.31      2.18 o 
  -1   1   2     7953.19     8581.93    368.45 o 
   0   1   2      374.27      400.69     12.59 o 
   1   1   2    15598.75    15907.67    461.58 o 
   2   1   2        0.27        3.90      1.32 o 
   3   1   2     4166.18     3985.93    163.07 o 
   4   1   2       72.52       70.30      6.36 o 
   5   1   2     4510.69     4672.77    151.93 o 
   6   1   2      202.55      186.19      7.43 o 
   7   1   2     1519.85     1483.01     56.72 o 
   8   1   2      432.37      452.60     16.39 o 
   9   1   2      689.18      694.84     24.03 o 
  10   1   2        0.65        3.84      2.94 o 
  11   1   2      500.84      554.80     20.80 o 
 -13   2   2        0.21        2.21      4.15 o 
 -12   2   2      461.77      484.66     20.88 o 
 -11   2   2       41.67       33.06      4.77 o 
 -10   2   2      734.14      685.48     26.89 o 
  -9   2   2       77.46       70.69      4.69 o 
  -8   2   2     1319.50     1206.58     35.34 o 
  -7   2   2       15.72       11.89      3.38 o 
  -6   2   2     2642.75     2540.22     76.90 o 
  -5   2   2      226.18      244.08     10.19 o 
  -4   2   2      534.44      409.34     15.33 o 
  -3   2   2        3.02        9.06      1.98 o 
  -2   2   2     4018.59     4063.61    152.90 o 
  -1   2   2      673.36      682.86     23.70 o 
   0   2   2     3862.54     4151.92    118.91 o 
   1   2   2     3900.73     4126.76    171.44 o 
   2   2   2      476.20      366.64     13.63 o 
   3   2   2       71.67       77.89      4.92 o 
   4   2   2     2324.41     2286.61     64.04 o 
   5   2   2       69.38       72.42      3.02 o 
   6   2   2     2832.71     2835.59     70.24 o 
   7   2   2       33.42       35.98      3.67 o 
   8   2   2     1148.95     1147.87     37.41 o 
   9   2   2      492.81      495.11     17.95 o 
  10   2   2      305.09      352.26     14.19 o 
  11   2   2       15.97       24.45      4.15 o 
 -12   3   2        8.88       10.21      4.17 o 
 -11   3   2      666.91      697.12     27.71 o 
 -10   3   2       96.83       75.96      5.15 o 
  -9   3   2      654.89      607.11     19.62 o 
  -8   3   2        0.39        2.06      2.42 o 
  -7   3   2     1959.51     1943.30     66.39 o 
  -6   3   2        2.61        6.98      2.60 o 
  -5   3   2     5769.50     5696.26    190.53 o 
  -4   3   2        6.48       13.86      3.62 o 
  -3   3   2     7017.46     7078.06    224.18 o 
  -2   3   2      522.23      573.63     22.15 o 
  -1   3   2    10383.72    11086.89    382.50 o 
   0   3   2      553.52      616.17     20.43 o 
   1   3   2     5323.29     5470.16    190.48 o 
   2   3   2       60.92       55.91      2.79 o 
   3   3   2    10600.94    10781.97    310.31 o 
   4   3   2      530.49      532.23     16.18 o 
   5   3   2     2119.31     2112.86     59.79 o 
   6   3   2       47.80       52.04      3.62 o 
   7   3   2     2286.48     2254.54     59.65 o 
   8   3   2       23.80       27.25      2.96 o 
   9   3   2     1055.37     1125.77     37.13 o 
  10   3   2      279.82      292.29     12.40 o 
  11   3   2      273.71      327.62     22.51 o 
 -12   4   2      262.97      250.31     13.28 o 
 -11   4   2        0.68        2.15      3.01 o 
 -10   4   2      470.53      446.18     15.60 o 
  -9   4   2       71.99       74.53      4.93 o 
  -8   4   2     1062.87     1028.10     37.62 o 
  -7   4   2        7.99       10.68      3.09 o 
  -6   4   2     3729.13     3689.74    125.03 o 
  -5   4   2       18.56       19.93      3.00 o 
  -4   4   2     6286.01     6521.67    205.21 o 
  -3   4   2      153.56      186.91      7.54 o 
  -2   4   2     4102.76     4272.89    123.30 o 
  -1   4   2      214.23      206.54      8.01 o 
   0   4   2      878.23      781.87     28.63 o 
   1   4   2      253.27      273.17     11.35 o 
   2   4   2     4052.08     4201.95    133.19 o 
   3   4   2      750.61      792.48     24.47 o 
   4   4   2     1279.97     1221.67     36.81 o 
   5   4   2       29.78       34.42      2.92 o 
   6   4   2      428.38      404.70     15.34 o 
   7   4   2      158.64      149.36      7.15 o 
   8   4   2     1868.65     1760.10     50.68 o 
   9   4   2       12.65       14.88      3.14 o 
  10   4   2      934.13      972.83     32.33 o 
  11   4   2       46.11       49.32      8.98 o 
 -11   5   2      478.05      432.05     15.83 o 
 -10   5   2        2.40        7.04      3.58 o 
  -9   5   2      869.05      838.57     32.13 o 
  -8   5   2      149.13      130.56      7.86 o 
  -7   5   2     1491.02     1376.01     76.65 o 
  -6   5   2       37.36       46.53      4.47 o 
  -5   5   2     2832.75     2796.00     95.31 o 
  -4   5   2        2.36        4.85      2.51 o 
  -3   5   2     8262.45     8865.89    255.18 o 
  -2   5   2      665.01      705.01     21.90 o 
  -1   5   2     4844.38     4732.41    160.22 o 
   0   5   2        2.80        6.85      1.97 o 
   1   5   2     4799.71     4852.12    169.75 o 
   2   5   2        0.16        1.91      2.09 o 
   3   5   2     2761.02     2827.23     90.83 o 
   4   5   2      123.63      123.26      6.32 o 
   5   5   2     2930.18     2772.61     93.04 o 
   6   5   2      196.65      174.18      8.90 o 
   7   5   2      967.96      945.85     34.43 o 
   8   5   2        9.51        6.73      3.25 o 
   9   5   2      589.62      627.25     24.20 o 
  10   5   2       19.96       19.27      5.76 o 
 -11   6   2        6.18        7.22      3.08 o 
 -10   6   2      643.57      601.21     24.96 o 
  -9   6   2       37.84       31.51      4.55 o 
  -8   6   2     1156.27     1115.35     41.11 o 
  -7   6   2        0.32        5.56      3.58 o 
  -6   6   2      891.16      807.17     30.44 o 
  -5   6   2        1.08        9.32      3.24 o 
  -4   6   2     2255.63     2353.22     81.26 o 
  -3   6   2       37.48       51.16      3.41 o 
  -2   6   2     1609.96     1692.50     50.94 o 
  -1   6   2       43.06       43.78      4.89 o 
   0   6   2     2418.24     2363.59     80.61 o 
   1   6   2        7.02        7.73      2.45 o 
   2   6   2     1154.77     1103.23     37.17 o 
   3   6   2       61.45       58.93      4.66 o 
   4   6   2      939.04      907.33     33.10 o 
   5   6   2      117.57      110.15     11.96 o 
   6   6   2      750.50      720.50     27.27 o 
   7   6   2      108.83       98.82      6.69 o 
   8   6   2      303.04      312.24     14.40 o 
   9   6   2       22.72       19.29      9.20 o 
  10   6   2      612.17      596.83     25.66 o 
 -10   7   2        1.69        4.51      3.85 o 
  -9   7   2      738.41      709.55     28.58 o 
  -8   7   2       30.16       30.22      4.74 o 
  -7   7   2      697.56      711.59     27.78 o 
  -6   7   2        4.44        7.05      3.44 o 
  -5   7   2     2029.26     1899.96     75.38 o 
  -4   7   2        3.93        6.92      3.43 o 
  -3   7   2     1486.95     1273.38    112.65 o 
  -2   7   2        0.00        4.13      2.73 o 
  -1   7   2     2325.48     2405.81     82.05 o 
   0   7   2        0.29        2.84      2.58 o 
   1   7   2     1949.12     1942.68     67.21 o 
   2   7   2       19.14       14.69      3.13 o 
   3   7   2     1162.60     1107.69     49.64 o 
   4   7   2        8.28        5.96      3.33 o 
   5   7   2      643.79      627.58     24.38 o 
   6   7   2       98.15      105.04      6.85 o 
   7   7   2      415.59      400.02     17.31 o 
   8   7   2       46.15       50.90      5.18 o 
   9   7   2      330.97      327.10     15.23 o 
  -9   8   2      100.61       89.51      7.34 o 
  -8   8   2      464.20      430.76     21.81 o 
  -7   8   2       42.11       46.19      5.16 o 
  -6   8   2      737.14      743.44     29.14 o 
  -5   8   2       26.13       35.07      4.63 o 
  -4   8   2      118.18      104.95      8.89 o 
  -3   8   2       93.08       93.34      7.67 o 
  -2   8   2      518.31      494.92     32.58 o 
  -1   8   2       20.14       17.82      4.03 o 
   1   8   2       31.16       22.59      4.13 o 
   2   8   2      355.30      371.90     15.89 o 
   3   8   2        5.63        7.03      2.71 o 
   4   8   2      455.10      447.19     18.47 o 
   5   8   2       49.36       55.58      5.29 o 
   6   8   2      616.71      587.78     30.31 o 
   7   8   2       13.10        8.01      3.41 o 
   8   8   2      226.79      237.59     14.68 o 
  -8   9   2       60.00       58.57      6.30 o 
  -7   9   2      970.86      983.91     38.04 o 
  -6   9   2       46.75       43.48      5.85 o 
  -5   9   2      308.50      329.94     17.67 o 
  -4   9   2        5.40        4.81      3.94 o 
  -3   9   2      471.32      477.47     23.05 o 
  -2   9   2       84.50       93.21      7.99 o 
   0   9   2       86.70       92.98      7.77 o 
   2   9   2       17.81        8.70      3.71 o 
   3   9   2      323.71      331.51     17.33 o 
   4   9   2       23.32       17.58      6.36 o 
   5   9   2      502.76      526.75     21.82 o 
   6   9   2       10.88       10.94      3.91 o 
  -6  10   2      238.07      248.38     15.29 o 
  -5  10   2       90.94       93.21      8.63 o 
  -4  10   2      365.74      365.14     19.46 o 
  -3  10   2       29.60       23.09      7.09 o 
  -2  10   2      446.80      478.93     23.68 o 
  -1  10   2        0.06        0.73      4.13 o 
   0  10   2       93.04       92.77      8.23 o 
   1  10   2       45.89       39.00     11.46 o 
   2  10   2      463.46      428.51     30.48 o 
   3  10   2        1.70        8.77      4.33 o 
   4  10   2      397.78      390.12     28.74 o 
   5  10   2      103.24       98.84      8.57 o 
  -3  11   2      582.30      576.05     32.84 o 
  -2  11   2        5.36       14.08      4.97 o 
  -1  11   2      234.23      232.59     14.49 o 
   0  11   2        0.29        5.56      5.19 o 
   1  11   2      584.57      582.10     27.98 o 
   2  11   2       43.21       32.48      6.92 o 
 -13   0   3      778.91      754.16     48.95 o 
 -11   0   3      818.68      779.34     48.91 o 
  -9   0   3     2176.48     2201.18    122.59 o 
  -7   0   3     2558.90     2474.97    135.48 o 
  -5   0   3     2140.11     2174.34    118.22 o 
  -3   0   3     1239.07     1210.89     66.08 o 
  -1   0   3     6758.73     7394.70    316.13 o 
   1   0   3     2696.95     2858.38    206.54 o 
   3   0   3     5271.32     5687.76    221.90 o 
   7   0   3     2307.53     2564.02    151.56 o 
   9   0   3     1723.85     1714.82    131.08 o 
  11   0   3      508.46      538.57     48.83 o 
 -13   1   3        0.31       -6.73      4.51 o 
 -12   1   3      614.53      609.58     28.76 o 
 -11   1   3       70.69       50.65      6.46 o 
 -10   1   3      785.53      788.14     34.34 o 
  -9   1   3      100.52       86.79      6.52 o 
  -8   1   3     1688.14     1616.85     56.45 o 
  -7   1   3       51.91       43.62      4.55 o 
  -6   1   3     3177.03     3176.55     95.48 o 
  -5   1   3       48.81       45.43      3.19 o 
  -4   1   3     4957.50     5105.03    151.11 o 
  -3   1   3      234.33      233.47     12.02 o 
  -2   1   3     3539.10     3710.78    139.58 o 
  -1   1   3      564.11      598.75     20.66 o 
   0   1   3     6035.68     6502.08    196.79 o 
   1   1   3      255.61      271.75      9.04 o 
   3   1   3      111.91       97.38      3.40 o 
   4   1   3     5001.32     5293.18    128.18 o 
   5   1   3       74.61       71.58      3.67 o 
   6   1   3     4336.74     4515.32    126.39 o 
   7   1   3      284.96      281.76     14.90 o 
   8   1   3     2166.40     2277.01    106.16 o 
   9   1   3       28.89       36.89      4.02 o 
  10   1   3      960.99     1084.96     39.73 o 
  11   1   3        7.88       18.91      6.80 o 
 -13   2   3      280.07      278.46     16.36 o 
 -12   2   3      192.66      148.73     10.92 o 
 -11   2   3      748.72      719.46     28.54 o 
 -10   2   3       15.87       19.36      4.20 o 
  -9   2   3     1505.80     1457.39     42.67 o 
  -8   2   3      369.28      362.83     13.32 o 
  -7   2   3     2417.61     2310.73     64.80 o 
  -6   2   3      245.04      266.61     10.91 o 
  -5   2   3     2313.63     2276.22     87.45 o 
  -4   2   3      205.79      229.19     10.75 o 
  -3   2   3     4086.94     4014.05    151.45 o 
  -2   2   3      554.94      563.38     20.09 o 
  -1   2   3     3861.46     4216.35    181.39 o 
   0   2   3      556.65      576.30     21.10 o 
   1   2   3     7601.28     7969.81    229.15 o 
   2   2   3       13.07       14.56      2.50 o 
   3   2   3     1149.67     1036.22     31.27 o 
   4   2   3       14.17       13.83      1.93 o 
   5   2   3     2342.42     2292.02     63.39 o 
   6   2   3      288.63      278.63     10.87 o 
   7   2   3     1655.27     1719.31     81.09 o 
   8   2   3        5.76        3.32      2.48 o 
   9   2   3      408.97      455.43     17.00 o 
  10   2   3       21.83       31.69      4.27 o 
  11   2   3      400.74      461.90     36.11 o 
 -12   3   3      440.23      439.68     19.65 o 
 -11   3   3        5.61       10.09      4.10 o 
 -10   3   3     1136.24     1069.52     32.62 o 
  -9   3   3        7.58       16.90      5.71 o 
  -8   3   3     1613.87     1383.66     48.71 o 
  -7   3   3        0.01        1.32      2.61 o 
  -6   3   3     1340.16     1217.43     42.91 o 
  -5   3   3       10.14       18.80      2.93 o 
  -4   3   3     2029.76     1914.30     73.78 o 
  -3   3   3      139.47      137.00      7.36 o 
  -2   3   3     5418.75     5745.89    193.10 o 
  -1   3   3      652.63      697.01     23.09 o 
   0   3   3     2810.04     2795.04     80.73 o 
   1   3   3      797.30      877.90     38.41 o 
   2   3   3     6915.18     7105.55    291.08 o 
   3   3   3       97.24      100.78      5.22 o 
   4   3   3     3380.28     3432.94    119.24 o 
   5   3   3      465.33      444.44     14.14 o 
   7   3   3      103.44       95.13      9.41 o 
   8   3   3      527.14      492.39     23.84 o 
   9   3   3       45.11       61.61      5.10 o 
  10   3   3      585.58      645.16     33.03 o 
 -12   4   3        7.31       12.10      3.52 o 
 -11   4   3      547.34      542.76     18.69 o 
 -10   4   3        0.02        4.71      2.91 o 
  -9   4   3      496.21      480.85     16.33 o 
  -8   4   3        5.16       10.76      3.38 o 
  -7   4   3     1184.75     1143.44     41.16 o 
  -6   4   3      139.10      134.01      7.34 o 
  -5   4   3     3843.05     3918.50    126.23 o 
  -4   4   3        0.68        7.36      2.09 o 
  -3   4   3     6063.13     6559.02    207.60 o 
  -2   4   3        5.93        8.18      2.10 o 
  -1   4   3     3611.83     3466.26    220.92 o 
   0   4   3       16.61       11.76      1.69 o 
   1   4   3     1282.59     1122.16     94.03 o 
   2   4   3       99.79       90.16      4.01 o 
   3   4   3     3498.66     3443.19    100.32 o 
   4   4   3      137.35      139.75      5.81 o 
   5   4   3      159.54      153.12      6.49 o 
   6   4   3      322.55      341.36     12.38 o 
   7   4   3       70.97       71.10      6.51 o 
   8   4   3       29.78       28.79      5.03 o 
   9   4   3      330.24      355.06     12.72 o 
  10   4   3       82.75       79.02      6.70 o 
 -12   5   3      311.17      338.71     13.60 o 
 -11   5   3        4.24        6.02      3.15 o 
 -10   5   3      630.65      575.90     19.62 o 
  -9   5   3       18.11       21.79      4.10 o 
  -8   5   3      656.70      636.94     25.02 o 
  -7   5   3       19.87       25.11      4.50 o 
  -6   5   3     1623.35     1482.65     52.72 o 
  -5   5   3       23.68       26.70      2.91 o 
  -4   5   3     1895.09     1823.69     59.36 o 
  -3   5   3        8.95       11.04      2.48 o 
  -2   5   3     2057.98     1986.36     64.15 o 
  -1   5   3      149.36      168.08      7.30 o 
   0   5   3     4403.48     4605.46    143.56 o 
   1   5   3        6.44        6.89      2.02 o 
   2   5   3     2891.50     2989.55     95.36 o 
   3   5   3       50.28       51.72      3.91 o 
   4   5   3     1250.44     1189.92     39.66 o 
   5   5   3      351.79      347.27     13.67 o 
   6   5   3      332.83      305.60     12.86 o 
   7   5   3        7.69        5.72      3.38 o 
   8   5   3     1048.46     1031.47     83.38 o 
   9   5   3        4.53        4.19      2.80 o 
  10   5   3       96.88      102.27     10.09 o 
 -11   6   3      163.28      167.15      8.50 o 
 -10   6   3        0.15        3.92      3.52 o 
  -9   6   3      363.72      359.91     16.39 o 
  -8   6   3       13.84       16.58      3.76 o 
  -7   6   3      851.18      828.17     31.44 o 
  -6   6   3       74.55       84.68      5.51 o 
  -5   6   3     2493.26     2461.46    200.44 o 
  -4   6   3        0.80        5.36      2.48 o 
  -3   6   3     2367.67     2491.48     80.42 o 
  -2   6   3        7.59       10.37      2.68 o 
  -1   6   3     1901.17     1945.13     63.06 o 
   0   6   3       43.15       46.57      4.42 o 
   1   6   3     1734.67     1759.39     57.35 o 
   2   6   3       90.14       95.11      5.56 o 
   3   6   3      587.14      556.48     20.31 o 
   4   6   3      552.90      548.06     20.26 o 
   5   6   3      546.12      497.57     23.75 o 
   6   6   3       71.51       77.33      8.27 o 
   7   6   3      378.16      390.23     16.68 o 
   8   6   3       33.42       35.19      7.21 o 
   9   6   3      234.85      249.31     10.94 o 
 -10   7   3      208.59      229.32     12.54 o 
  -9   7   3        0.98       12.06      3.87 o 
  -8   7   3      531.02      528.42     22.28 o 
  -7   7   3        0.00       -1.53      3.34 o 
  -6   7   3      696.57      706.50     27.71 o 
  -5   7   3        0.05        0.37      5.40 o 
  -4   7   3     1743.40     1775.51     70.59 o 
  -3   7   3       79.18       92.02      5.58 o 
  -2   7   3     1840.24     1905.46     63.17 o 
  -1   7   3      133.41      123.93      7.77 o 
   0   7   3     1590.86     1561.56     52.05 o 
   1   7   3       75.57       66.62      6.09 o 
   2   7   3      998.93      947.65     32.86 o 
   3   7   3       63.11       59.03      4.78 o 
   4   7   3      839.12      790.66     27.31 o 
   5   7   3       26.27       31.35      7.80 o 
   6   7   3     1167.93     1111.69     40.96 o 
   7   7   3       24.14       19.77      3.88 o 
   8   7   3      216.02      202.26     10.89 o 
  -9   8   3      511.00      521.14     22.62 o 
  -8   8   3       27.39       26.92      4.75 o 
  -7   8   3      741.62      703.17     39.80 o 
  -6   8   3        0.46        4.10      4.93 o 
  -5   8   3      477.99      498.77     42.23 o 
  -4   8   3        4.29        8.42      4.17 o 
  -3   8   3      833.13      851.54     36.60 o 
  -2   8   3       18.60       19.77      4.08 o 
  -1   8   3     1253.45     1244.98     51.07 o 
   0   8   3       76.71       69.39      5.19 o 
   1   8   3     1090.13     1047.23     35.16 o 
   2   8   3        6.00        0.61      2.59 o 
   3   8   3      489.09      481.52     19.71 o 
   4   8   3       75.24       79.90     10.20 o 
   5   8   3     1144.70     1163.79     42.67 o 
   6   8   3        2.65        6.25      3.20 o 
   7   8   3      553.48      557.82     23.01 o 
  -8   9   3      441.93      419.03     33.53 o 
  -7   9   3        8.27       11.77      4.64 o 
  -6   9   3      573.30      575.18     27.41 o 
  -5   9   3       13.96       14.50      4.64 o 
  -4   9   3      329.11      337.74     17.90 o 
  -3   9   3       39.08       30.25      5.18 o 
  -2   9   3     1023.74     1031.83     43.94 o 
  -1   9   3      103.60       99.83      8.27 o 
   0   9   3      961.90      898.08     38.57 o 
   1   9   3       25.74       17.66      5.42 o 
   2   9   3      546.43      552.48     36.26 o 
   3   9   3       87.78       84.15     14.65 o 
   4   9   3      934.32      906.66     44.28 o 
   5   9   3      137.12      136.91      8.54 o 
   6   9   3      735.43      749.31     29.57 o 
  -6  10   3       11.09        8.74      5.29 o 
  -5  10   3      330.26      316.93     17.86 o 
  -4  10   3        0.04        0.46      4.14 o 
  -3  10   3      414.34      415.32     21.42 o 
  -2  10   3       90.31       81.55      8.04 o 
  -1  10   3      831.08      816.08     36.35 o 
   0  10   3       29.72       24.62      8.07 o 
   1  10   3      373.00      384.66     27.81 o 
   2  10   3        2.30        9.82      3.85 o 
   4  10   3      176.61      172.43     11.76 o 
  -3  11   3       79.56       92.10      8.90 o 
  -2  11   3      205.73      193.98     13.04 o 
  -1  11   3       11.87       10.84      5.11 o 
   0  11   3      198.30      184.17     12.45 o 
   1  11   3       17.81       22.40      7.28 o 
 -12   0   4      432.18      495.81     34.52 o 
 -10   0   4      654.06      724.42     45.43 o 
  -8   0   4     3555.90     3901.33    211.71 o 
  -6   0   4     2810.19     2963.02    160.66 o 
  -4   0   4      365.61      291.13     18.35 o 
  -2   0   4     1006.89      912.97     49.80 o 
   0   0   4     2447.83     2447.85    177.72 o 
   2   0   4     6021.54     5916.31    251.03 o 
   4   0   4     3408.70     3450.15    136.16 o 
   6   0   4     5245.58     5859.27    252.92 o 
   8   0   4      523.88      614.46     28.01 o 
  10   0   4      490.31      581.54     51.65 o 
 -13   1   4      419.50      436.44     22.71 o 
 -12   1   4       47.52       44.39      6.45 o 
 -11   1   4      447.65      460.24     37.41 o 
 -10   1   4       50.06       54.68      6.47 o 
  -9   1   4     1546.64     1508.67     60.85 o 
  -8   1   4        7.44        3.42      5.82 o 
  -7   1   4     2433.53     2411.17     93.50 o 
  -6   1   4       10.47       14.65      2.67 o 
  -5   1   4     1522.70     1461.32     44.76 o 
  -4   1   4       13.73       11.38      2.11 o 
  -3   1   4     4179.35     4408.41    166.09 o 
  -2   1   4       32.65       38.62      2.72 o 
  -1   1   4     5262.23     5496.55    166.31 o 
   0   1   4     1561.30     1563.77     48.10 o 
   1   1   4     4040.92     4214.07    127.87 o 
   2   1   4      745.83      785.58     24.69 o 
   3   1   4     1419.20     1379.86     41.20 o 
   4   1   4       19.21       22.57      2.06 o 
   5   1   4     2196.59     2309.59     65.37 o 
   6   1   4      153.74      157.37      6.47 o 
   7   1   4     1798.80     1989.15     57.07 o 
   8   1   4      551.80      616.71     20.56 o 
   9   1   4      528.25      574.26     35.57 o 
  10   1   4      154.76      155.73     14.48 o 
 -13   2   4      110.59       96.80      9.03 o 
 -12   2   4      368.20      378.90     19.99 o 
 -11   2   4        9.04        6.29      4.33 o 
 -10   2   4     1007.03     1028.36     43.51 o 
  -9   2   4       26.40       31.05      4.70 o 
  -8   2   4     1599.63     1581.71     49.58 o 
  -7   2   4       27.76       27.39      3.59 o 
  -6   2   4     2423.17     2473.64     75.04 o 
  -5   2   4     1018.48     1099.70     43.70 o 
  -4   2   4     3698.45     3692.43    139.96 o 
  -3   2   4      842.60      887.02     34.92 o 
  -2   2   4     2135.08     1958.37    202.66 o 
  -1   2   4      497.53      540.74     17.36 o 
   0   2   4     4359.85     4606.02    140.02 o 
   1   2   4     1116.09     1285.19     37.93 o 
   2   2   4     2727.69     2442.10    191.61 o 
   3   2   4     1360.42     1458.56     43.58 o 
   4   2   4     3468.10     3511.22     85.42 o 
   5   2   4       28.60       23.01      2.11 o 
   6   2   4      903.13      907.40     27.07 o 
   7   2   4      661.81      717.94     23.28 o 
   8   2   4     1275.21     1374.43     44.36 o 
   9   2   4        2.57        6.41      4.96 o 
  10   2   4      524.95      594.92     53.76 o 
 -13   3   4      175.01      184.36     12.97 o 
 -12   3   4       48.42       38.59      6.30 o 
 -11   3   4     1124.94     1127.19     47.96 o 
 -10   3   4       12.00       24.86      4.12 o 
  -9   3   4      997.17      962.13     31.93 o 
  -8   3   4       15.01       11.67      3.13 o 
  -7   3   4     1485.08     1459.25     58.20 o 
  -6   3   4       81.09       78.76      6.15 o 
  -5   3   4     5273.93     5400.14    204.28 o 
  -4   3   4       18.76       17.46      3.24 o 
  -3   3   4     3244.90     3440.72    116.51 o 
  -2   3   4      223.99      217.06      9.01 o 
  -1   3   4     2441.40     2405.78     77.18 o 
   0   3   4        0.57        5.72      3.25 o 
   1   3   4      961.21      823.26     24.94 o 
   2   3   4       20.91       21.18      5.23 o 
   3   3   4     2619.32     2507.41     73.16 o 
   4   3   4      195.38      202.43      7.69 o 
   5   3   4     1313.34     1345.15     39.03 o 
   6   3   4      394.02      403.69     14.88 o 
   7   3   4      395.01      406.99     12.46 o 
   8   3   4       16.81       20.84      3.43 o 
   9   3   4     1138.43     1063.32    292.81 o 
  10   3   4       58.08       45.96     10.27 o 
 -12   4   4      594.89      572.11     21.76 o 
 -11   4   4       28.55       26.81      4.43 o 
 -10   4   4      888.43      842.78     28.98 o 
  -9   4   4       15.96       17.67      4.43 o 
  -8   4   4      350.24      309.56     15.86 o 
  -7   4   4      111.53      113.52      7.96 o 
  -6   4   4     1644.89     1568.24     62.10 o 
  -5   4   4       50.82       60.53      5.34 o 
  -4   4   4     4630.93     4663.28    328.54 o 
  -3   4   4      545.43      599.43     20.90 o 
  -2   4   4     7745.85     8410.30    263.78 o 
  -1   4   4      364.36      373.52     13.60 o 
   0   4   4     2540.62     2589.35     75.61 o 
   1   4   4      193.28      192.27      7.03 o 
   2   4   4     2881.00     3021.65    119.87 o 
   3   4   4      171.03      192.29      8.71 o 
   4   4   4      983.07     1000.94     36.74 o 
   5   4   4      591.87      611.08     23.50 o 
   6   4   4      397.76      422.30     20.42 o 
   7   4   4       83.19       94.68      5.70 o 
   8   4   4      620.64      616.67     21.97 o 
   9   4   4        0.29       10.80      7.07 o 
 -12   5   4       17.72       24.84      4.53 o 
 -11   5   4      352.97      325.35     14.13 o 
 -10   5   4      112.56      104.78      7.00 o 
  -9   5   4      690.56      669.86     30.15 o 
  -8   5   4        0.28        2.68      3.80 o 
  -7   5   4     1875.36     1787.01     71.02 o 
  -6   5   4       58.79       51.03      8.93 o 
  -5   5   4     1974.75     2080.53     67.90 o 
  -4   5   4        5.73       11.62      2.72 o 
  -3   5   4     2516.68     2486.63     85.94 o 
  -2   5   4      130.79      143.11      7.65 o 
  -1   5   4     1154.97     1121.51     36.91 o 
   0   5   4      248.63      250.09      9.00 o 
   1   5   4     3010.18     3040.02    108.73 o 
   2   5   4       82.47       84.49      4.97 o 
   3   5   4     2065.32     1979.17     64.85 o 
   4   5   4      179.35      184.89      8.37 o 
   5   5   4      332.27      327.95     13.32 o 
   6   5   4       18.98       24.59      3.57 o 
   7   5   4     1067.56     1097.84     38.49 o 
   8   5   4       68.22       60.03      9.60 o 
   9   5   4      226.89      217.13     25.83 o 
 -11   6   4       14.51       14.13      9.70 o 
 -10   6   4      244.62      230.88     14.02 o 
  -9   6   4        1.50        2.24      4.00 o 
  -8   6   4      772.83      742.75     32.89 o 
  -7   6   4        3.61        9.57      3.65 o 
  -6   6   4      903.96      905.74     33.84 o 
  -5   6   4       11.85       10.52      5.12 o 
  -4   6   4     1526.65     1555.55     51.57 o 
  -3   6   4      332.25      349.79     13.66 o 
  -2   6   4     2149.91     2140.41     69.50 o 
  -1   6   4        0.73        0.58      2.38 o 
   0   6   4     4166.94     4203.76    327.47 o 
   1   6   4      549.71      555.92     22.47 o 
   2   6   4     2088.14     2178.17     71.27 o 
   3   6   4       72.17       80.85      5.25 o 
   4   6   4      759.29      801.73     28.42 o 
   5   6   4      350.72      340.22     20.79 o 
   6   6   4     1205.54     1261.26     43.02 o 
   7   6   4       67.11       75.25      7.43 o 
   8   6   4      317.96      368.78     23.02 o 
 -10   7   4        0.93        5.81      4.13 o 
  -9   7   4      465.92      464.78     23.25 o 
  -8   7   4       36.50       36.26      5.90 o 
  -7   7   4      471.08      493.09     23.58 o 
  -6   7   4        0.43        8.46      4.02 o 
  -5   7   4      878.90      908.38     38.57 o 
  -4   7   4       18.52       23.10      3.76 o 
  -3   7   4      941.61      915.11     31.72 o 
  -2   7   4       37.20       36.06      3.90 o 
  -1   7   4     2261.38     2162.73    124.40 o 
   0   7   4       82.05       86.38      6.43 o 
   1   7   4     1857.12     1837.54     59.50 o 
   2   7   4      182.50      157.15      8.04 o 
   3   7   4      763.20      736.55     33.88 o 
   4   7   4      134.77      142.96      7.75 o 
   5   7   4     1632.96     1677.48     56.55 o 
   6   7   4      158.39      141.58     12.64 o 
   7   7   4      185.67      224.43     11.43 o 
   8   7   4        5.51       11.00      4.89 o 
  -9   8   4       14.48       16.69      4.98 o 
  -8   8   4      492.90      445.89     22.69 o 
  -7   8   4       12.77        7.34      4.39 o 
  -6   8   4      428.97      403.31     20.48 o 
  -5   8   4       11.78       10.08      4.38 o 
  -4   8   4      665.68      657.14     29.48 o 
  -3   8   4       32.90       28.80      4.59 o 
  -2   8   4      908.31      936.88     37.01 o 
  -1   8   4      162.81      160.20      9.61 o 
   0   8   4     1211.18     1209.04     41.54 o 
   1   8   4        0.43       -3.45      2.52 o 
   2   8   4      891.79      892.73     31.79 o 
   3   8   4      193.51      206.28      9.89 o 
   4   8   4     1728.28     1738.27     57.74 o 
   5   8   4       11.72       16.29      6.85 o 
   6   8   4      569.44      615.88     24.85 o 
   7   8   4        1.18        3.47      3.56 o 
  -8   9   4       11.55       14.83     13.01 o 
  -7   9   4      333.52      313.09     17.70 o 
  -6   9   4       54.42       55.62      6.73 o 
  -5   9   4      278.74      251.03     14.80 o 
  -4   9   4        1.54       -5.82      5.56 o 
  -3   9   4      834.57      840.98     36.91 o 
  -2   9   4       18.70       21.33      4.55 o 
  -1   9   4      975.25      949.28     37.35 o 
   0   9   4       24.96       29.23      4.74 o 
   1   9   4      414.45      437.68     32.60 o 
   2   9   4       77.55       60.76      9.39 o 
   3   9   4      667.10      717.60     28.18 o 
   4   9   4       18.17       16.91      3.79 o 
   5   9   4      288.50      293.78     14.12 o 
  -6  10   4      542.37      576.39     28.21 o 
  -5  10   4        0.99        2.96      4.30 o 
  -4  10   4      291.95      309.68     17.39 o 
  -3  10   4      128.23      116.51      9.64 o 
  -2  10   4      548.07      593.20     28.12 o 
  -1  10   4       14.83       13.39      4.18 o 
   0  10   4      211.64      228.13     13.66 o 
   1  10   4        0.66       -2.05      3.36 o 
   2  10   4      616.95      580.20     38.44 o 
   3  10   4        1.10        7.52      4.19 o 
 -13   0   5      452.66      462.38     33.47 o 
 -11   0   5      214.49      221.21     19.28 o 
  -9   0   5     2878.91     3081.24    169.47 o 
  -7   0   5     4024.57     4322.08    233.33 o 
  -5   0   5     2646.98     2643.51    143.28 o 
  -3   0   5    17630.18    19874.48   1050.91 o 
  -1   0   5      892.91      821.47     36.18 o 
   1   0   5      703.88      710.11     54.97 o 
   3   0   5       53.35       20.24      5.49 o 
   5   0   5     2574.18     2798.11    111.30 o 
   7   0   5     1030.21     1162.79     91.79 o 
   9   0   5      244.23      308.75     31.57 o 
 -13   1   5        0.00        0.81      5.88 o 
 -12   1   5      267.75      273.55     27.81 o 
 -11   1   5        0.11        3.46      4.64 o 
 -10   1   5      493.16      474.66     22.81 o 
  -9   1   5      156.72      153.92     15.00 o 
  -8   1   5     3166.67     3298.60    127.32 o 
  -7   1   5       44.18       44.88      5.42 o 
  -6   1   5     1875.09     1671.75     51.59 o 
  -5   1   5      621.86      713.17     23.06 o 
  -4   1   5     3626.49     3747.11    111.44 o 
  -3   1   5      269.47      321.21     10.89 o 
  -2   1   5     6602.13     7300.40    219.72 o 
  -1   1   5      118.98      153.27      5.67 o 
   0   1   5     3928.12     4186.37    153.59 o 
   1   1   5      385.42      436.19     17.34 o 
   2   1   5     1347.13     1233.64     38.40 o 
   3   1   5      306.04      317.20     16.66 o 
   4   1   5      698.12      701.79     21.86 o 
   5   1   5       12.54       16.82      2.26 o 
   6   1   5      800.08      873.67     30.83 o 
   7   1   5      225.13      216.57     12.87 o 
   8   1   5      275.05      298.39     18.78 o 
   9   1   5       34.90       35.58      6.71 o 
  10   1   5      420.85      452.37     30.52 o 
 -13   2   5      320.61      347.36     19.49 o 
 -12   2   5       84.36       85.63      8.27 o 
 -11   2   5      937.65      900.11     39.44 o 
 -10   2   5      123.77      128.55     13.46 o 
  -9   2   5      861.86      805.35     27.43 o 
  -8   2   5       53.71       47.81      6.89 o 
  -7   2   5     2625.36     2710.05     82.25 o 
  -6   2   5       59.10       60.24      4.41 o 
  -5   2   5     5125.32     5586.14    211.13 o 
  -4   2   5     2488.90     2930.12    111.62 o 
  -3   2   5     1039.80      947.13     33.33 o 
  -2   2   5     1017.30     1115.64     38.50 o 
  -1   2   5     5455.32     5975.36    180.66 o 
   0   2   5       45.83       55.38      2.81 o 
   1   2   5     1275.29     1146.79     33.67 o 
   2   2   5      433.13      424.55     14.58 o 
   3   2   5     2848.25     3130.09    140.42 o 
   4   2   5        3.00        6.56      1.64 o 
   5   2   5      967.74     1002.58     29.51 o 
   6   2   5      268.18      285.37     11.82 o 
   7   2   5     1008.24     1073.10     53.22 o 
   8   2   5        0.16        6.63      4.91 o 
   9   2   5      808.18      904.81     55.04 o 
  10   2   5       30.81       39.20     13.18 o 
 -13   3   5       14.91        8.25      5.14 o 
 -12   3   5      499.93      505.60     25.17 o 
 -11   3   5        0.18        4.61      6.59 o 
 -10   3   5     1371.45     1350.98     43.95 o 
  -9   3   5       37.41       32.75      4.40 o 
  -8   3   5       87.97       82.50      5.70 o 
  -7   3   5       96.05       91.43     10.14 o 
  -6   3   5     3440.73     3407.08    293.44 o 
  -5   3   5      119.35      117.45      7.39 o 
  -4   3   5     2018.74     2148.73     73.74 o 
  -3   3   5      293.59      343.44     13.39 o 
  -2   3   5     1225.28     1163.66     51.91 o 
  -1   3   5        2.07        3.52      1.64 o 
   0   3   5     2095.34     2042.27     59.65 o 
   1   3   5       28.34       31.64      2.38 o 
   2   3   5     3128.60     3013.98    199.57 o 
   3   3   5       12.56       21.62      2.42 o 
   4   3   5     2420.99     2465.97     81.29 o 
   5   3   5        0.81        5.00      1.85 o 
   6   3   5      738.85      773.92     29.98 o 
   7   3   5       17.57       22.56      6.29 o 
   8   3   5     1210.66     1385.69     88.05 o 
   9   3   5       21.79       27.78      8.39 o 
 -12   4   5       35.69       31.30      4.78 o 
 -11   4   5      979.95      882.19     30.67 o 
 -10   4   5       42.74       31.79      4.60 o 
  -9   4   5      706.51      680.52     24.04 o 
  -8   4   5       51.64       45.05      5.80 o 
  -7   4   5      570.12      521.51     23.58 o 
  -6   4   5      197.82      195.58     10.91 o 
  -5   4   5     1358.50     1315.68     51.04 o 
  -4   4   5       15.42       19.07      3.14 o 
  -3   4   5     1515.85     1527.31     53.17 o 
  -2   4   5      245.10      270.65     10.57 o 
  -1   4   5     1576.95     1496.62     44.28 o 
   0   4   5      281.61      271.28     11.25 o 
   1   4   5     5681.20     6266.61    181.77 o 
   2   4   5       43.17       46.65      6.29 o 
   3   4   5     3459.87     3623.44    106.43 o 
   4   4   5      209.74      200.13      7.86 o 
   5   4   5     1250.78     1326.01     44.31 o 
   6   4   5       26.34       39.86      4.96 o 
   7   4   5      781.42      855.39     89.63 o 
   8   4   5       20.12       30.88      8.37 o 
   9   4   5      580.88      587.73     42.63 o 
 -12   5   5      318.27      287.66     13.40 o 
 -11   5   5       10.38       10.47      3.88 o 
 -10   5   5      132.80      138.59      8.60 o 
  -9   5   5      170.23      164.21     11.03 o 
  -8   5   5     1025.14      913.09     38.95 o 
  -7   5   5        0.00        1.42      3.72 o 
  -6   5   5      379.60      373.42     16.58 o 
  -5   5   5        5.17        9.36      2.97 o 
  -4   5   5     2098.57     2206.25     72.45 o 
  -3   5   5       17.97       20.97      3.09 o 
  -2   5   5     1569.36     1619.24     52.96 o 
  -1   5   5      182.07      199.48      7.71 o 
   0   5   5     1819.09     1852.63     55.14 o 
   1   5   5      206.73      225.08     19.39 o 
   2   5   5     2527.36     2586.45    124.34 o 
   3   5   5       21.12       12.02      4.11 o 
   4   5   5     1489.73     1497.82     62.54 o 
   5   5   5       16.97       27.10      3.51 o 
   6   5   5     1427.02     1422.49     87.18 o 
   7   5   5        9.63       11.15     13.84 o 
   8   5   5      510.75      563.38     41.84 o 
 -11   6   5      143.48      133.04      8.32 o 
 -10   6   5       43.05       43.28      6.19 o 
  -9   6   5      759.27      729.21     32.92 o 
  -8   6   5        0.65        0.97      4.99 o 
  -7   6   5      848.41      871.72     39.17 o 
  -6   6   5      111.43      120.21      7.48 o 
  -5   6   5      482.74      491.76     18.65 o 
  -4   6   5       96.13       97.15      6.70 o 
  -3   6   5     1708.43     1734.84     63.43 o 
  -2   6   5       68.76       82.58      5.32 o 
  -1   6   5     2114.90     2314.06     75.28 o 
   0   6   5       72.64       86.03      5.42 o 
   1   6   5     2408.70     2346.15     83.32 o 
   2   6   5       49.85       56.27      4.45 o 
   3   6   5     1151.72     1173.85     40.10 o 
   4   6   5       80.16       73.72      5.28 o 
   5   6   5     1006.96     1049.44     36.49 o 
   6   6   5        3.63        9.32      4.28 o 
   7   6   5      608.84      699.56     60.12 o 
   8   6   5       19.38       24.28     10.93 o 
 -10   7   5      331.27      286.20     16.76 o 
  -9   7   5        7.26        8.66      4.56 o 
  -8   7   5      309.95      327.34     17.75 o 
  -7   7   5       83.67       78.26      9.78 o 
  -6   7   5      619.64      629.76     28.51 o 
  -5   7   5       90.37      104.58      7.06 o 
  -4   7   5      935.83      955.02     33.39 o 
  -3   7   5       12.18       18.62      3.49 o 
  -2   7   5     2294.81     2351.31     76.71 o 
  -1   7   5        0.73        5.22      2.96 o 
   0   7   5     1727.99     1768.79     64.93 o 
   1   7   5       23.90       25.94      3.70 o 
   2   7   5      739.68      699.79     25.07 o 
   3   7   5        2.47        4.98      3.06 o 
   4   7   5      901.77      952.53     33.59 o 
   5   7   5        1.27        2.86      3.91 o 
   6   7   5      519.62      552.20     26.92 o 
   7   7   5        5.02       13.31      7.05 o 
  -9   8   5      382.40      364.38     20.02 o 
  -8   8   5       19.16       18.39      5.39 o 
  -7   8   5      716.87      675.68     31.07 o 
  -6   8   5        2.83        9.15      4.53 o 
  -5   8   5     1037.95     1046.52     67.98 o 
  -4   8   5        1.46       -0.43      3.93 o 
  -3   8   5      801.95      841.12     33.56 o 
  -2   8   5       72.46       74.02      5.65 o 
  -1   8   5     1283.12     1361.55     51.96 o 
   0   8   5      136.58      134.07     12.64 o 
   1   8   5      271.80      285.15     12.45 o 
   2   8   5        8.13        5.78      2.96 o 
   3   8   5      536.69      521.77     20.28 o 
   4   8   5       28.44       30.02      4.19 o 
   5   8   5      552.23      572.39     21.94 o 
   6   8   5        5.09        4.33      5.35 o 
  -8   9   5      337.89      327.12     18.76 o 
  -7   9   5       11.60       13.99      5.17 o 
  -6   9   5      596.27      593.34     28.41 o 
  -5   9   5        5.61        8.53      4.51 o 
  -4   9   5      466.62      492.05     23.98 o 
  -3   9   5       12.91        9.96      4.28 o 
  -2   9   5      509.36      536.69     23.73 o 
  -1   9   5      110.84      109.48      8.09 o 
   0   9   5      858.31      864.22     35.15 o 
   1   9   5       38.03       31.85      5.79 o 
   2   9   5      617.06      658.73     25.00 o 
   3   9   5        4.35        8.84      3.60 o 
   4   9   5      277.87      288.48     19.25 o 
  -5  10   5      471.19      479.88     24.27 o 
  -4  10   5        3.39        8.02      4.95 o 
  -3  10   5      477.09      490.68     24.45 o 
  -2  10   5        0.01       -0.30      7.01 o 
  -1  10   5      120.08      129.76      9.05 o 
   0  10   5        0.23        3.01      3.59 o 
   1  10   5      356.89      357.15     35.39 o 
   2  10   5       44.20       42.69      8.89 o 
 -12   0   6       37.00       37.02      8.97 o 
 -10   0   6     2579.37     2751.95    153.14 o 
  -8   0   6     5306.60     5859.10    315.42 o 
  -6   0   6     1685.72     1687.54     93.77 o 
  -4   0   6    11677.78    14134.89    748.87 o 
  -2   0   6     6817.95     8128.56    344.79 o 
   0   0   6     3520.48     3892.07    282.36 o 
   2   0   6      900.17      829.26     65.19 o 
   4   0   6     1065.42     1257.46     76.09 o 
   6   0   6     1341.92     1487.94     90.05 o 
   8   0   6      215.35      256.17     27.97 o 
 -13   1   6      420.90      441.02     33.10 o 
 -12   1   6       22.21       29.88      6.09 o 
 -11   1   6      463.94      499.50     24.48 o 
 -10   1   6      427.75      463.67     22.72 o 
  -9   1   6     1944.09     1973.18     78.58 o 
  -8   1   6      967.72      925.22     39.03 o 
  -7   1   6     2032.88     2076.26     81.34 o 
  -6   1   6       94.47       85.84      5.25 o 
  -5   1   6     2735.87     2861.37     86.02 o 
  -4   1   6      409.94      467.23     15.56 o 
  -3   1   6     3523.08     3785.73    103.97 o 
  -2   1   6      483.76      579.38     15.79 o 
  -1   1   6     1785.46     1801.34     67.58 o 
   0   1   6        1.12        5.27      3.78 o 
   1   1   6     2038.35     1936.89    101.30 o 
   2   1   6      203.08      222.73     15.44 o 
   4   1   6       32.02       38.09      4.93 o 
   5   1   6     1385.57     1615.39     75.79 o 
   6   1   6        1.37        3.77      3.89 o 
   7   1   6      440.56      513.77     28.58 o 
   8   1   6       25.93       30.73      6.50 o 
   9   1   6      235.96      292.64     21.92 o 
 -13   2   6       37.84       39.73      7.07 o 
 -12   2   6      946.98      985.00     43.43 o 
 -11   2   6       10.02       22.31      6.67 o 
 -10   2   6      350.42      382.81     19.62 o 
  -9   2   6        9.38        8.00      3.56 o 
  -8   2   6     1299.89     1287.98     41.23 o 
  -7   2   6      863.20      846.52     27.95 o 
  -6   2   6     5081.58     5518.76    164.33 o 
  -5   2   6        0.54        7.72      2.68 o 
  -4   2   6     2371.99     2326.35     79.57 o 
  -3   2   6       75.93       95.95      6.06 o 
  -2   2   6     6361.09     7080.88    213.94 o 
  -1   2   6       68.41       67.39      3.63 o 
   0   2   6     3476.11     3527.36    107.27 o 
   1   2   6      678.83      731.87     23.27 o 
   2   2   6     2565.30     2821.33     81.48 o 
   3   2   6       64.60       39.60     17.40 o 
   4   2   6     1097.38     1140.73     54.64 o 
   5   2   6       19.06       18.04      4.22 o 
   6   2   6      563.26      644.06     33.86 o 
   7   2   6      135.07      142.29     11.46 o 
   8   2   6      812.01      941.27     48.28 o 
   9   2   6       12.90       16.94      5.96 o 
 -13   3   6      157.71      142.22     11.55 o 
 -12   3   6        0.01       11.14      5.32 o 
 -11   3   6      644.03      649.31     30.39 o 
 -10   3   6       94.65       97.14      6.73 o 
  -9   3   6       76.61       75.30      5.74 o 
  -8   3   6        3.10       -5.00      4.25 o 
  -7   3   6     1390.28     1408.23     44.53 o 
  -6   3   6      309.01      296.14     14.54 o 
  -5   3   6      830.44      814.61     33.56 o 
  -4   3   6        9.47        7.57      2.68 o 
  -3   3   6     1499.16     1299.54    139.33 o 
  -2   3   6       87.72       77.48      4.22 o 
  -1   3   6     3147.73     3293.86    100.86 o 
   0   3   6       29.26       33.42      3.06 o 
   1   3   6     1343.02     1406.95     41.64 o 
   2   3   6       11.70       13.63      2.02 o 
   3   3   6     1576.97     1545.67     72.86 o 
   4   3   6       71.27       79.31      7.49 o 
   5   3   6      563.00      557.63     35.39 o 
   6   3   6        0.00        2.87      4.46 o 
   7   3   6      903.89     1026.08     66.69 o 
   8   3   6        2.84       11.07      7.34 o 
   9   3   6      658.48      746.90     98.58 o 
 -12   4   6      245.83      237.77     11.86 o 
 -11   4   6       34.95       32.01      4.82 o 
 -10   4   6      466.95      455.82     17.68 o 
  -9   4   6       60.50       55.62      5.18 o 
  -8   4   6      184.98      180.37     12.04 o 
  -7   4   6       12.04        7.92      3.86 o 
  -6   4   6     1021.82      976.88     36.05 o 
  -5   4   6      308.60      336.11     14.18 o 
  -4   4   6     1649.80     1698.55     59.07 o 
  -3   4   6      180.34      211.68      9.46 o 
  -2   4   6     1471.46     1409.91     53.98 o 
  -1   4   6       10.22       12.27      2.22 o 
   0   4   6     3216.57     3446.29    100.64 o 
   1   4   6        1.49       12.95      2.30 o 
   2   4   6     2465.61     2381.98    112.53 o 
   3   4   6       79.87       89.51      4.60 o 
   4   4   6     1629.34     1651.95     67.84 o 
   5   4   6        8.13        7.75      6.01 o 
   6   4   6      708.00      769.34     51.95 o 
   7   4   6        0.24       10.54      7.17 o 
   8   4   6      526.53      637.85     72.41 o 
 -12   5   6        0.00        6.31      4.05 o 
 -11   5   6      230.18      209.37     10.86 o 
 -10   5   6       48.29       48.12      5.21 o 
  -9   5   6      480.21      470.47     22.96 o 
  -8   5   6        7.48        8.25      4.11 o 
  -7   5   6       28.32       39.65      4.68 o 
  -6   5   6       88.21       71.10      5.68 o 
  -5   5   6     1375.07     1426.84     50.88 o 
  -4   5   6        0.04        7.81      3.00 o 
  -3   5   6      316.03      323.62     12.84 o 
  -2   5   6      341.92      354.38     12.27 o 
  -1   5   6      842.36      873.04     27.07 o 
   0   5   6        3.21        5.72      2.31 o 
   1   5   6     2112.49     2106.55     67.85 o 
   2   5   6        0.65        7.55      2.53 o 
   3   5   6      764.82      787.30     27.29 o 
   4   5   6        5.20       16.99      5.36 o 
   5   5   6      913.93      984.59     63.92 o 
   6   5   6        0.61        6.00      6.84 o 
   7   5   6      677.98      713.68     49.89 o 
   8   5   6        0.79       -1.54      6.67 o 
 -11   6   6        1.11        4.95      4.08 o 
 -10   6   6      512.59      493.55     24.62 o 
  -9   6   6        0.63        5.72      3.97 o 
  -8   6   6      680.26      619.68     28.52 o 
  -7   6   6       78.19       74.84      7.27 o 
  -6   6   6      459.85      452.44     21.50 o 
  -5   6   6       38.35       39.92      4.29 o 
  -4   6   6     1582.22     1646.23     54.72 o 
  -3   6   6      122.09      133.03      7.24 o 
  -2   6   6      531.79      525.47     19.32 o 
  -1   6   6       22.22       35.55      4.44 o 
   0   6   6      876.69      866.30     29.42 o 
   1   6   6       12.03       13.62      3.62 o 
   2   6   6     1524.92     1480.24     72.74 o 
   3   6   6       55.09       51.19      8.65 o 
   4   6   6     1019.59     1059.98     45.87 o 
   5   6   6       19.86       20.99      7.63 o 
   6   6   6      742.52      791.55     54.78 o 
   7   6   6       41.22       43.07     10.08 o 
 -10   7   6       25.69       22.60      5.63 o 
  -9   7   6      684.95      669.82     31.41 o 
  -8   7   6        1.02        5.91      4.97 o 
  -7   7   6      734.52      732.51     33.02 o 
  -6   7   6      104.46      113.90      7.66 o 
  -5   7   6       25.77       37.58      4.89 o 
  -4   7   6       30.32       34.10      4.19 o 
  -3   7   6     1210.09     1245.58     47.52 o 
  -2   7   6      140.22      128.29      7.15 o 
  -1   7   6      523.01      515.42     20.45 o 
   0   7   6      139.29      110.04     12.53 o 
   1   7   6      487.03      473.28     46.35 o 
   2   7   6        0.08        5.00      3.21 o 
   3   7   6      954.05      947.17     33.18 o 
   4   7   6       43.87       38.80      5.49 o 
   5   7   6      770.99      829.76     56.62 o 
   6   7   6        0.44        7.97      7.53 o 
  -9   8   6        8.65       18.56      5.56 o 
  -8   8   6     1091.60     1142.73     49.31 o 
  -7   8   6       82.67       86.01      8.43 o 
  -6   8   6     1081.99     1113.96     47.50 o 
  -5   8   6       11.12        9.94      4.40 o 
  -4   8   6      369.90      345.74     17.83 o 
  -3   8   6        0.78        5.21      3.20 o 
  -2   8   6     1436.92     1508.26     57.02 o 
  -1   8   6      150.42      146.82     13.17 o 
   0   8   6      497.16      505.72     22.02 o 
   1   8   6        0.30       -1.05      3.05 o 
   2   8   6      318.57      359.59     14.89 o 
   3   8   6        0.74        0.83      3.09 o 
   4   8   6      454.49      474.22     34.54 o 
   5   8   6        5.61        1.23      7.08 o 
  -7   9   6      531.99      550.74     27.01 o 
  -6   9   6       58.12       71.26     12.73 o 
  -5   9   6      771.57      837.25     37.30 o 
  -4   9   6       13.02       10.24      8.37 o 
  -3   9   6      187.41      189.27     12.20 o 
  -2   9   6        0.57        4.71      3.99 o 
  -1   9   6      711.92      760.42     31.23 o 
   0   9   6       55.99       51.34      5.20 o 
   1   9   6      458.65      465.76     18.77 o 
   2   9   6        0.00        2.60      3.19 o 
   3   9   6      420.37      420.65     22.08 o 
  -5  10   6       85.84       74.71      8.15 o 
  -4  10   6      781.32      782.96     35.75 o 
  -3  10   6        4.41       10.84      5.00 o 
  -2  10   6      451.79      457.46     27.00 o 
  -1  10   6        2.33        3.33      4.39 o 
   0  10   6      729.90      772.67     35.85 o 
   1  10   6       33.22       42.04      5.77 o 
 -13   0   7       93.44       79.02     12.53 o 
 -11   0   7       65.14       51.90      9.94 o 
  -9   0   7      239.98      262.60     20.73 o 
  -7   0   7     1655.50     1786.36    100.04 o 
  -5   0   7      570.83      545.48     32.98 o 
  -3   0   7     3603.21     3872.37    165.22 o 
  -1   0   7     5533.73     5875.47    424.47 o 
   1   0   7     1565.70     1522.39    114.63 o 
   3   0   7     1098.39      381.39     34.84 o 
   5   0   7      706.17      833.96     52.96 o 
   7   0   7      259.15      303.71     24.53 o 
 -13   1   7       92.92       84.32      9.16 o 
 -12   1   7      455.89      423.65     22.65 o 
 -11   1   7        0.01       -0.37      7.44 o 
 -10   1   7      693.87      684.22     31.15 o 
  -9   1   7       14.04       16.08      5.01 o 
  -8   1   7      755.73      792.11     34.11 o 
  -7   1   7       93.95       95.62      7.43 o 
  -6   1   7     1080.32     1155.58     46.59 o 
  -5   1   7      128.11      140.50      8.26 o 
  -4   1   7     2150.19     2220.18     61.59 o 
  -3   1   7       74.04      105.43      4.31 o 
  -2   1   7     3461.90     3634.98     92.19 o 
  -1   1   7       28.59       28.49      2.80 o 
   0   1   7     1713.49     1674.54     88.51 o 
   1   1   7       23.44       24.79      5.46 o 
   2   1   7     1258.49     1229.11    102.78 o 
   3   1   7        9.11        3.77      8.40 o 
   4   1   7      915.00     1007.39     44.07 o 
   5   1   7       52.93       46.91      5.64 o 
   6   1   7      500.75      556.13     30.16 o 
   7   1   7        9.18       28.31      6.32 o 
   8   1   7      304.36      385.19     23.59 o 
 -13   2   7      222.53      233.72     17.93 o 
 -12   2   7        7.12       14.69      5.55 o 
 -11   2   7      301.90      328.09     18.25 o 
 -10   2   7      248.78      249.96     14.75 o 
  -9   2   7      698.97      762.29     33.61 o 
  -8   2   7      558.13      484.64     17.88 o 
  -7   2   7      589.95      615.90     21.96 o 
  -6   2   7      108.69      126.80      7.16 o 
  -5   2   7     2646.26     2721.22     76.26 o 
  -4   2   7        4.42        9.54      3.68 o 
  -3   2   7     2620.41     2790.13     85.88 o 
  -2   2   7       71.70       79.60      4.14 o 
  -1   2   7     1614.52     1682.73     51.80 o 
   0   2   7       50.15       50.79      2.63 o 
   1   2   7     2921.85     3164.28    163.76 o 
   2   2   7       30.58       39.32      5.73 o 
   4   2   7       33.92       45.91      6.37 o 
   5   2   7      780.26      873.47     39.48 o 
   6   2   7        2.58        8.43      5.01 o 
   7   2   7      590.67      694.05     36.90 o 
   8   2   7        0.15       10.09      5.21 o 
 -12   3   7      258.09      254.66     15.92 o 
 -11   3   7       60.01       57.68      7.68 o 
 -10   3   7      642.24      597.30     22.07 o 
  -9   3   7       19.58       29.29      4.54 o 
  -8   3   7     2223.27     2173.15     71.06 o 
  -7   3   7      206.68      212.81      9.61 o 
  -6   3   7     2103.66     2086.92     72.27 o 
  -5   3   7        6.29       12.15      3.28 o 
  -4   3   7     2234.25     2283.53     78.70 o 
  -3   3   7      109.77      118.07      6.18 o 
  -2   3   7     1528.44     1603.07     50.07 o 
  -1   3   7       14.88       20.91      2.52 o 
   0   3   7     2002.84     2114.08     65.33 o 
   1   3   7      123.19      122.81      6.35 o 
   2   3   7      997.34      908.27    110.56 o 
   3   3   7       14.14        9.41      5.66 o 
   4   3   7      839.85      915.00     45.08 o 
   5   3   7        0.25        5.85      4.65 o 
   6   3   7      768.12      863.29     57.41 o 
   7   3   7       35.98       37.07      8.78 o 
   8   3   7      423.38      470.12     36.26 o 
 -12   4   7       47.40       48.85      6.40 o 
 -11   4   7      657.34      627.29     23.48 o 
 -10   4   7        9.48        9.39      4.31 o 
  -9   4   7      734.60      738.06     25.98 o 
  -8   4   7       25.81       32.05      7.88 o 
  -7   4   7     1397.70     1317.65    109.07 o 
  -6   4   7      434.99      435.28     18.06 o 
  -5   4   7     1301.14     1348.11     48.11 o 
  -4   4   7        0.92        6.78      5.24 o 
  -3   4   7      831.32      856.90     39.82 o 
  -2   4   7        3.50        4.71      2.43 o 
  -1   4   7     2518.99     2599.33     76.38 o 
   0   4   7      183.55      158.25      6.50 o 
   1   4   7     1867.43     1827.53    103.42 o 
   2   4   7       99.75       63.71     12.52 o 
   3   4   7     1454.95     1155.80    336.18 o 
   4   4   7       14.53       13.59      6.38 o 
   5   4   7     1465.53     1467.18     91.08 o 
   6   4   7        0.96        1.57      8.77 o 
   7   4   7      711.68      815.35     56.29 o 
 -11   5   7       12.79       16.55      4.58 o 
 -10   5   7      949.97      912.66     31.87 o 
  -9   5   7        3.97        2.75      6.63 o 
  -8   5   7      430.14      412.23     23.39 o 
  -7   5   7        9.41        8.14      4.93 o 
  -6   5   7     2859.72     2843.39    208.79 o 
  -5   5   7      140.86      153.43      8.68 o 
  -4   5   7     1377.38     1422.71     50.62 o 
  -3   5   7       43.95       43.06      4.11 o 
  -2   5   7      614.87      672.23     25.57 o 
  -1   5   7       41.56       37.51      3.58 o 
   0   5   7      895.07      883.94     29.77 o 
   1   5   7        0.49       14.27      3.72 o 
   2   5   7     1397.40     1463.71    147.77 o 
   3   5   7       47.16       35.21      7.86 o 
   4   5   7      707.28      764.26     50.98 o 
   5   5   7        2.19        2.00      6.15 o 
   6   5   7      345.65      381.67     30.54 o 
   7   5   7        7.06        7.97      7.31 o 
 -11   6   7      507.65      481.89     19.80 o 
 -10   6   7       18.76       15.89      6.33 o 
  -9   6   7      369.15      384.31     34.58 o 
  -8   6   7       82.80       79.49      9.34 o 
  -7   6   7      405.68      409.52     18.11 o 
  -6   6   7      301.26      310.71     14.44 o 
  -5   6   7      768.51      797.20     28.73 o 
  -4   6   7      362.18      357.09     14.53 o 
  -3   6   7     1294.71     1303.71     44.18 o 
  -2   6   7       25.00       30.51      4.16 o 
  -1   6   7      759.37      778.72     27.28 o 
   0   6   7       44.45       55.50      5.83 o 
   1   6   7     1075.20     1101.99     41.67 o 
   2   6   7       79.21       70.38     12.24 o 
   3   6   7     1123.98     1172.92     73.73 o 
   4   6   7        8.62       13.59      6.83 o 
   5   6   7      534.97      586.15     42.24 o 
   6   6   7        0.06       -0.74      6.82 o 
 -10   7   7      258.03      215.68     14.32 o 
  -9   7   7        4.44       12.19      5.31 o 
  -8   7   7     1220.54     1184.52     50.54 o 
  -7   7   7       95.94       82.83     13.67 o 
  -6   7   7       99.04      103.99      8.62 o 
  -5   7   7      130.39      123.06      9.04 o 
  -4   7   7      476.83      508.40     19.60 o 
  -3   7   7        5.45       11.52      3.48 o 
  -2   7   7      776.54      741.37     26.82 o 
  -1   7   7       62.88       71.31      5.47 o 
   0   7   7      504.35      496.21     30.17 o 
   1   7   7        5.13        8.45      3.27 o 
   2   7   7      425.81      443.38     34.86 o 
   3   7   7       16.22       11.52      6.85 o 
   4   7   7      391.96      422.60     33.10 o 
   5   7   7        1.21        8.95      7.30 o 
  -8   8   7        4.89       11.30      5.63 o 
  -7   8   7      254.12      259.62     15.41 o 
  -6   8   7       16.13       18.79      4.84 o 
  -5   8   7      246.56      266.11     15.12 o 
  -4   8   7       63.76       63.04      8.97 o 
  -3   8   7      742.15      766.17     39.92 o 
  -2   8   7        5.19       22.61      4.08 o 
  -1   8   7      573.41      578.09     34.19 o 
   0   8   7       10.26        7.51      3.25 o 
   1   8   7      444.45      442.32     22.12 o 
   2   8   7       22.75       27.94      5.21 o 
   3   8   7      284.35      316.60     26.88 o 
   4   8   7       13.61       25.69      8.94 o 
  -7   9   7        8.73       16.35      6.61 o 
  -6   9   7      294.10      263.95     15.85 o 
  -5   9   7       53.38       52.74      9.05 o 
  -4   9   7      294.55      302.13     16.73 o 
  -3   9   7       53.65       48.75      7.34 o 
  -2   9   7      372.09      431.35     19.85 o 
  -1   9   7       35.33       38.40      6.17 o 
   0   9   7      245.02      256.63     12.12 o 
   1   9   7        0.95        2.54      4.32 o 
   2   9   7      181.32      207.61     13.16 o 
  -3  10   7      165.08      191.15     21.40 o 
  -2  10   7        1.18        2.13      4.49 o 
 -12   0   8      227.87      230.67     20.94 o 
 -10   0   8       19.69       22.55      8.08 o 
  -8   0   8      698.72      720.49     44.74 o 
  -6   0   8      587.69      593.02     36.46 o 
  -4   0   8     1400.75     1465.25     65.22 o 
  -2   0   8     1287.22     1288.55     56.27 o 
   0   0   8     2006.39     1850.91    138.76 o 
   2   0   8      994.60     1063.93     83.79 o 
   4   0   8      601.03      670.31     44.45 o 
   6   0   8      958.59     1082.67     69.04 o 
 -13   1   8      156.58      178.26     13.28 o 
 -12   1   8       25.83       17.46      5.80 o 
 -11   1   8      238.25      242.58     14.92 o 
 -10   1   8        8.89        8.28      4.92 o 
  -9   1   8     1003.26     1053.70     44.57 o 
  -8   1   8      288.05      301.15     15.97 o 
  -7   1   8     1313.04     1396.59     56.26 o 
  -6   1   8       43.56       42.09      5.13 o 
  -5   1   8     1179.18     1251.25     43.78 o 
  -4   1   8        8.93       16.99      3.32 o 
  -3   1   8     2992.86     3353.61    102.57 o 
  -2   1   8       79.06       85.09      4.77 o 
  -1   1   8     2325.08     2439.11    127.62 o 
   0   1   8        6.02       13.63      5.45 o 
   1   1   8     2436.79     2455.50    128.48 o 
   2   1   8        2.54        1.89      5.90 o 
   4   1   8      202.73      213.61     12.94 o 
   5   1   8      950.32     1059.33     47.23 o 
   6   1   8        4.84        3.76      4.50 o 
   7   1   8      480.86      551.14     30.98 o 
 -12   2   8      170.67      178.45     12.95 o 
 -11   2   8       72.51       61.99      7.60 o 
 -10   2   8      882.53      860.52     38.04 o 
  -9   2   8       64.57       71.83     10.71 o 
  -8   2   8      209.80      212.68      9.94 o 
  -7   2   8      175.60      181.34      8.58 o 
  -6   2   8      556.73      572.47     18.38 o 
  -5   2   8       11.44       11.16      3.83 o 
  -4   2   8     1159.16     1170.98     33.80 o 
  -3   2   8        1.69        5.71      2.21 o 
  -2   2   8     1991.57     2037.76     62.93 o 
  -1   2   8       65.97       50.24      7.37 o 
   0   2   8      482.82      466.26     28.31 o 
   1   2   8      271.13      255.90     17.81 o 
   2   2   8     1194.50     1188.28     57.12 o 
   3   2   8      237.13       63.01     11.32 o 
   4   2   8     1273.95     1273.86     61.60 o 
   5   2   8       23.19       23.08      4.96 o 
   6   2   8      346.83      400.11     23.65 o 
   7   2   8        0.74        2.98      5.20 o 
 -12   3   8       22.81       18.27      6.18 o 
 -11   3   8      728.10      708.09     33.01 o 
 -10   3   8       33.67       34.73      5.20 o 
  -9   3   8      480.95      471.76     17.97 o 
  -8   3   8       26.41       31.76      4.40 o 
  -7   3   8     1383.65     1410.17     44.74 o 
  -6   3   8       67.32       77.83      4.97 o 
  -5   3   8     2853.80     2976.87    102.02 o 
  -4   3   8      121.67      136.41      7.26 o 
  -3   3   8     1553.41     1588.32     50.03 o 
  -2   3   8      276.41      249.43      9.48 o 
  -1   3   8     3817.09     3956.24    146.73 o 
   0   3   8        1.34        6.21      6.31 o 
   1   3   8     1422.17     1438.02     67.77 o 
   2   3   8      385.72      332.89     22.67 o 
   3   3   8      890.50      369.54     33.18 o 
   4   3   8       17.68       25.72      5.49 o 
   5   3   8      478.60      534.23     38.29 o 
   6   3   8       10.74       23.77      7.56 o 
   7   3   8      247.77      329.33     27.90 o 
 -12   4   8      578.02      540.06     27.45 o 
 -11   4   8       17.31       21.36      5.01 o 
 -10   4   8      646.48      612.75     22.84 o 
  -9   4   8        0.00        7.01      3.92 o 
  -8   4   8      866.63      901.49     28.25 o 
  -7   4   8        3.60       12.69      6.53 o 
  -6   4   8     1341.97     1316.61     47.32 o 
  -5   4   8       60.45       65.69      5.58 o 
  -4   4   8      351.39      368.79     19.66 o 
  -3   4   8       28.84       28.17      3.36 o 
  -2   4   8      188.92      195.55      8.04 o 
  -1   4   8        0.59        8.87      3.13 o 
   0   4   8     1712.62     1687.64     79.12 o 
   1   4   8        5.21       14.80      5.01 o 
   2   4   8      626.66      462.50    145.73 o 
   3   4   8        1.98       -3.72      5.07 o 
   4   4   8      462.38      459.13     34.00 o 
   5   4   8       18.71       28.66      7.72 o 
   6   4   8      439.53      462.40     35.59 o 
 -11   5   8      535.58      518.47     20.64 o 
 -10   5   8       24.59       23.14      4.67 o 
  -9   5   8      805.67      794.08     26.06 o 
  -8   5   8        2.01        9.26      5.09 o 
  -7   5   8      835.48      851.26     32.74 o 
  -6   5   8       22.87       32.76      5.06 o 
  -5   5   8     2083.51     2085.00     73.21 o 
  -4   5   8      160.76      170.91      9.04 o 
  -3   5   8     2503.86     2629.91     92.09 o 
  -2   5   8       25.52       32.01      3.38 o 
  -1   5   8      662.58      692.10     30.20 o 
   0   5   8        3.79        9.44      3.78 o 
   1   5   8     1130.20     1177.95     74.87 o 
   2   5   8       29.41       24.19     10.43 o 
   3   5   8      519.07      509.42     37.00 o 
   4   5   8        0.72        6.09      6.46 o 
   5   5   8      404.01      480.89     36.44 o 
   6   5   8        1.94        7.89      6.98 o 
 -10   6   8      369.03      384.21     16.45 o 
  -9   6   8       73.03       78.37      9.56 o 
  -8   6   8      885.19      908.82     35.13 o 
  -7   6   8       28.27       28.60      5.00 o 
  -6   6   8      401.37      419.10     17.04 o 
  -5   6   8       20.21       20.83      3.87 o 
  -4   6   8      530.10      547.24     20.38 o 
  -3   6   8       82.97       81.32      5.61 o 
  -2   6   8      377.17      376.92     18.63 o 
  -1   6   8       22.95       24.11      4.57 o 
   0   6   8      322.08      344.43     17.33 o 
   1   6   8      169.82      133.76     48.68 o 
   3   6   8       10.89       19.12      7.91 o 
   4   6   8      300.68      315.10     26.60 o 
   5   6   8       43.01       45.88      9.92 o 
  -9   7   8      401.33      428.54     22.53 o 
  -8   7   8        2.05       21.47      4.97 o 
  -7   7   8     1162.83     1174.76     44.39 o 
  -6   7   8       55.18       68.59      6.53 o 
  -5   7   8      564.82      610.97     23.24 o 
  -4   7   8       78.58       93.73      6.26 o 
  -3   7   8      584.86      610.87     22.68 o 
  -2   7   8        2.57        6.06      3.38 o 
  -1   7   8      708.15      684.10     53.04 o 
   0   7   8        1.47        9.09      3.88 o 
   2   7   8       57.32       73.02     11.45 o 
   3   7   8      483.06      527.60     39.04 o 
   4   7   8        5.04        9.48      7.42 o 
  -8   8   8      143.66      145.86     13.08 o 
  -7   8   8        2.82        8.17      5.28 o 
  -6   8   8      174.51      181.20     12.02 o 
  -5   8   8       15.62       18.84      4.50 o 
  -4   8   8      337.39      353.54     15.25 o 
  -3   8   8        0.10        6.09      3.67 o 
  -2   8   8      645.37      701.45     26.07 o 
  -1   8   8        4.60       12.48      4.31 o 
   0   8   8      178.39      189.31     13.97 o 
   1   8   8        1.79        7.90      7.11 o 
   2   8   8      264.14      260.68     23.54 o 
   3   8   8       50.76       57.26     11.31 o 
  -6   9   8        0.05        4.47      4.67 o 
  -5   9   8      303.56      324.64     18.12 o 
  -4   9   8       76.59       66.71      7.14 o 
  -3   9   8      555.23      581.30     25.34 o 
  -2   9   8       31.03       41.87      5.04 o 
  -1   9   8      455.51      500.45     29.45 o 
   0   9   8        3.29        8.24      4.54 o 
 -11   0   9      822.72      769.97     49.80 o 
  -9   0   9      415.12      482.31     32.98 o 
  -7   0   9      667.45      694.30     42.68 o 
  -5   0   9     1042.31     1038.16     48.24 o 
  -3   0   9     1496.15     1527.44    116.81 o 
  -1   0   9     4870.44     5094.03    370.72 o 
   1   0   9     1697.01     1342.53    103.75 o 
   3   0   9     1335.10      437.37     40.26 o 
   5   0   9      375.49      454.82     33.14 o 
   7   0   9      192.36      252.25     29.22 o 
 -12   1   9      240.86      252.03     15.98 o 
 -11   1   9       11.82       20.30      5.76 o 
 -10   1   9      452.66      462.55     23.15 o 
  -9   1   9        0.07       12.51      8.20 o 
  -8   1   9      865.19      683.74     30.34 o 
  -7   1   9       21.90       20.49      4.87 o 
  -6   1   9      953.34      979.02     35.98 o 
  -5   1   9       16.73       14.71      3.41 o 
  -4   1   9     1209.26     1272.95     40.34 o 
  -3   1   9      242.35      230.18     17.27 o 
  -2   1   9     2795.53     3013.99    157.39 o 
  -1   1   9       51.11       68.53      9.01 o 
   0   1   9     1943.47     1983.67    124.06 o 
   1   1   9       26.06       35.64      7.40 o 
   2   1   9     1841.26     1977.35    106.04 o 
   3   1   9       26.53       17.85      9.44 o 
   4   1   9     1873.30     2078.85     87.43 o 
   5   1   9       32.94       41.16      6.39 o 
   6   1   9      624.38      736.57     38.98 o 
 -12   2   9        7.99        9.53      7.78 o 
 -11   2   9      343.49      335.17     21.79 o 
 -10   2   9      111.06       85.25      8.65 o 
  -9   2   9     1149.73     1189.33     49.93 o 
  -8   2   9       22.85       26.25      5.54 o 
  -7   2   9      726.72      767.75     29.32 o 
  -6   2   9      158.56      159.14      7.16 o 
  -5   2   9      545.66      577.67     18.12 o 
  -4   2   9       46.12       44.46      3.58 o 
  -3   2   9     2429.64     2456.21    126.57 o 
  -2   2   9       30.07       29.69      6.72 o 
  -1   2   9      705.47      647.69     48.87 o 
   0   2   9      172.06      159.12     13.06 o 
   1   2   9      924.71      990.56     55.62 o 
   2   2   9      256.03      240.26     15.73 o 
   4   2   9        3.18        6.87      4.70 o 
   5   2   9      571.74      650.92     35.05 o 
   6   2   9        6.93       14.88      5.67 o 
 -12   3   9      299.64      292.92     17.71 o 
 -11   3   9       45.10       43.53      7.22 o 
 -10   3   9      264.67      264.76     15.69 o 
  -9   3   9        1.35        2.12      3.64 o 
  -8   3   9      304.66      310.94     12.04 o 
  -7   3   9      142.13      135.57      7.04 o 
  -6   3   9      832.77      840.79     25.85 o 
  -5   3   9      144.66      156.26      6.95 o 
  -4   3   9     1682.86     1734.14     54.99 o 
  -3   3   9       16.83       18.49      3.71 o 
  -2   3   9      296.07      309.91     20.93 o 
  -1   3   9      173.88      146.69     12.53 o 
   0   3   9     1304.05     1288.55     70.41 o 
   1   3   9       76.53       87.78      8.69 o 
   2   3   9     1447.94     1272.28     81.72 o 
   3   3   9        1.75        4.66      4.02 o 
   4   3   9      229.62      242.48     21.32 o 
   5   3   9        0.14       -5.42      5.72 o 
   6   3   9      530.21      605.07     43.77 o 
 -11   4   9      407.86      415.67     17.58 o 
 -10   4   9        0.03        4.76      4.17 o 
  -9   4   9      293.85      319.23     12.76 o 
  -8   4   9        6.75        6.33      3.35 o 
  -7   4   9     1119.00     1154.36     34.93 o 
  -6   4   9      113.89      108.44      7.33 o 
  -5   4   9     2250.62     2320.54    103.48 o 
  -4   4   9      312.43      295.56     11.77 o 
  -3   4   9       14.87       26.10      4.20 o 
  -2   4   9       90.61       99.94      9.95 o 
  -1   4   9       72.00       77.14      7.69 o 
   0   4   9      273.30      239.49     15.15 o 
   1   4   9      262.38      228.66     20.77 o 
   2   4   9       91.70       50.55     11.76 o 
   3   4   9      208.54      135.14     57.41 o 
   4   4   9       26.88       36.71      8.52 o 
   5   4   9      217.24      201.99     19.90 o 
 -11   5   9        0.54        8.33      4.29 o 
 -10   5   9      346.08      361.60     14.43 o 
  -9   5   9       23.94       33.64      4.48 o 
  -8   5   9      314.92      335.54     15.78 o 
  -7   5   9       57.88       66.62      6.21 o 
  -6   5   9      557.91      605.12     24.31 o 
  -5   5   9      115.39      125.03      7.87 o 
  -4   5   9      188.45      194.26     11.06 o 
  -3   5   9      395.90      394.99     16.88 o 
  -2   5   9     1369.59     1313.30     81.08 o 
  -1   5   9       28.66       33.16      8.00 o 
   0   5   9      818.84      795.31     99.49 o 
   1   5   9        1.48        4.76      5.88 o 
   2   5   9       94.05       49.78     27.57 o 
   3   5   9        0.29        0.16      5.80 o 
   4   5   9      611.32      632.33     44.87 o 
   5   5   9       24.80       28.30      8.39 o 
 -10   6   9        1.90       10.13      4.01 o 
  -9   6   9      463.67      459.36     20.66 o 
  -8   6   9        1.72       19.65      5.16 o 
  -7   6   9      829.99      861.21     33.66 o 
  -6   6   9       13.14       28.39      5.45 o 
  -5   6   9      343.77      359.85     15.03 o 
  -4   6   9       15.21       13.74      3.71 o 
  -3   6   9      594.19      606.00     41.73 o 
  -2   6   9      105.53      115.83      8.26 o 
  -1   6   9      514.31      514.52     37.11 o 
   0   6   9      131.38      127.25     14.44 o 
   1   6   9      114.89       71.98     20.39 o 
   2   6   9       42.46       21.67     17.06 o 
   3   6   9      249.91      248.15     37.27 o 
   4   6   9        0.75        4.83     15.62 o 
  -9   7   9        5.67       15.22      8.18 o 
  -8   7   9      444.04      477.32     21.30 o 
  -7   7   9        8.44       11.71      8.31 o 
  -6   7   9      282.14      291.16     14.44 o 
  -5   7   9      106.57      116.30      7.45 o 
  -4   7   9      884.87      921.24     32.95 o 
  -3   7   9        9.45       15.63      4.94 o 
  -2   7   9      582.81      554.77     39.23 o 
  -1   7   9       19.49       18.87      8.03 o 
   0   7   9      523.95      452.81     43.31 o 
   1   7   9        3.92        4.15     11.01 o 
   2   7   9      891.05      892.76     60.36 o 
   3   7   9       14.29       14.61      8.07 o 
  -7   8   9      235.82      237.70     14.92 o 
  -6   8   9        0.15        9.03      4.54 o 
  -5   8   9      343.27      343.04     19.84 o 
  -4   8   9       59.63       59.27      5.80 o 
  -3   8   9     1094.62     1126.57     49.01 o 
  -2   8   9        7.94        8.22      4.93 o 
  -1   8   9      380.66      415.09     32.62 o 
   0   8   9       61.34       40.73     19.48 o 
   1   8   9      606.59      503.15     78.19 o 
 -12   0  10      441.50      474.07     35.00 o 
 -10   0  10      481.97      501.67     34.80 o 
  -8   0  10     1038.24      875.05     53.15 o 
  -6   0  10      441.18      462.11     24.37 o 
  -4   0  10     1214.93     1133.41     89.93 o 
  -2   0  10     2243.16     2354.16    176.51 o 
   0   0  10       59.95       62.24     11.64 o 
   2   0  10     2599.50     2580.06    194.05 o 
   4   0  10      661.34      751.33     50.43 o 
 -12   1  10       14.57       17.07      6.23 o 
 -11   1  10      340.16      373.33     20.38 o 
 -10   1  10        0.33        4.24      5.10 o 
  -9   1  10      473.43      456.01     23.00 o 
  -8   1  10        5.42       10.34      5.20 o 
  -7   1  10      644.63      656.64     25.83 o 
  -6   1  10       15.56       17.96      3.69 o 
  -5   1  10      321.02      369.50     17.29 o 
  -4   1  10      101.58       78.55      9.80 o 
  -3   1  10     1327.36     1296.97     71.63 o 
  -2   1  10     1023.71      919.75     65.76 o 
  -1   1  10      347.50      337.19     22.93 o 
   0   1  10       18.30       16.17      5.81 o 
   1   1  10      175.67      184.22     15.08 o 
   2   1  10        6.06       10.64      4.80 o 
   4   1  10      236.80      201.48     13.20 o 
   5   1  10      445.74      487.73     25.19 o 
 -12   2  10      165.96      173.33     13.04 o 
 -11   2  10       14.48       14.08      6.15 o 
 -10   2  10      548.52      562.58     27.22 o 
  -9   2  10       58.99       73.00      7.94 o 
  -8   2  10      694.69      693.57     27.26 o 
  -7   2  10       47.22       40.15      5.07 o 
  -6   2  10     1109.11     1083.80     39.47 o 
  -5   2  10        2.80       21.52      4.50 o 
  -4   2  10      799.73      829.78     48.36 o 
  -3   2  10      176.30      160.33     20.29 o 
  -2   2  10      639.25      624.46     37.53 o 
  -1   2  10     1340.22     1334.53     73.48 o 
   0   2  10     2635.35     2501.50    286.91 o 
   1   2  10        0.69        7.33      5.74 o 
   2   2  10      295.07      296.44     18.67 o 
   3   2  10        1.16        5.70      3.78 o 
   4   2  10      621.90      710.01     37.76 o 
   5   2  10       10.66       14.80      5.82 o 
 -11   3  10      301.54      302.12     17.82 o 
 -10   3  10       34.93       32.83      6.67 o 
  -9   3  10      332.91      356.68     16.84 o 
  -8   3  10        0.80        3.10      3.54 o 
  -7   3  10       88.85       86.24      7.44 o 
  -6   3  10       49.98       48.74      4.45 o 
  -5   3  10     1274.85     1263.64     39.60 o 
  -4   3  10       85.97       80.81     10.21 o 
  -3   3  10       13.03        9.44      6.17 o 
  -2   3  10        1.37        5.86      5.11 o 
  -1   3  10      888.48      899.83     51.48 o 
   0   3  10      240.17      263.63     19.41 o 
   1   3  10     1461.48     1279.09     62.26 o 
   2   3  10       61.88       46.30      6.38 o 
   3   3  10      288.93      278.00     38.15 o 
   4   3  10        1.20       11.08      6.73 o 
   5   3  10      538.37      551.68     40.68 o 
 -11   4  10        1.11       13.16      5.74 o 
 -10   4  10      347.50      354.01     14.32 o 
  -9   4  10       43.11       37.59      4.73 o 
  -8   4  10      362.80      373.18     15.50 o 
  -7   4  10       98.54       96.30      7.18 o 
  -6   4  10     1173.63     1222.82     36.13 o 
  -5   4  10        4.44       29.30      6.92 o 
  -4   4  10     1252.38     1227.42     68.74 o 
  -3   4  10      103.30      108.56     11.46 o 
  -2   4  10      925.51      940.61     53.59 o 
  -1   4  10       32.49       26.50      5.94 o 
   0   4  10      868.32      893.10     44.95 o 
   1   4  10      136.31      143.87     17.16 o 
   2   4  10      682.85      494.43    157.87 o 
   3   4  10        7.31       12.61      5.97 o 
   4   4  10      288.47      290.11     25.28 o 
 -10   5  10       22.46       20.43      4.52 o 
  -9   5  10      174.90      161.29      8.65 o 
  -8   5  10        3.86       21.18      4.18 o 
  -7   5  10     1027.71     1067.05     40.26 o 
  -6   5  10       23.40       20.88      7.68 o 
  -5   5  10       35.24       34.18      9.32 o 
  -4   5  10       39.93       54.53      8.83 o 
  -3   5  10      706.83      670.10     34.99 o 
  -2   5  10       56.80       46.82      9.57 o 
  -1   5  10      665.60      560.01     39.86 o 
   0   5  10       15.99       20.77      7.56 o 
   1   5  10      468.94      417.46     32.46 o 
   2   5  10       17.95        8.49      5.71 o 
   3   5  10      518.49      458.51     35.46 o 
   4   5  10        1.71        2.27      6.53 o 
  -9   6  10       15.95       26.23      4.55 o 
  -8   6  10      668.26      653.85     37.46 o 
  -7   6  10        2.80        8.54      4.73 o 
  -6   6  10      562.37      596.56     22.90 o 
  -5   6  10        0.01        4.08      4.78 o 
  -4   6  10     1049.35     1092.14     70.00 o 
  -3   6  10      265.26      246.19     21.80 o 
  -2   6  10     1472.77     1417.25    103.23 o 
  -1   6  10      106.39      110.87     13.95 o 
   0   6  10      220.61      270.48     23.97 o 
   1   6  10       20.85       17.97      7.27 o 
   2   6  10      387.91      414.77     53.68 o 
   3   6  10       10.35        5.84      7.41 o 
  -8   7  10        0.00       12.50      5.13 o 
  -7   7  10      144.04      161.68     10.32 o 
  -6   7  10        0.33       11.66      5.84 o 
  -5   7  10      779.21      781.72     35.47 o 
  -4   7  10      119.47      120.94     15.00 o 
  -3   7  10      498.03      485.73     36.01 o 
  -2   7  10        5.84        3.88      7.20 o 
  -1   7  10      129.98      144.21     16.23 o 
   0   7  10       20.39       29.98      8.53 o 
   1   7  10      169.91      171.78     30.68 o 
  -5   8  10       25.07       39.60      7.31 o 
  -4   8  10      573.10      593.26     42.69 o 
  -3   8  10        5.16        0.42      7.85 o 
  -2   8  10      280.21      323.02     27.26 o 
  -1   8  10        8.35       29.47     10.73 o 
 -11   0  11      518.61      516.83     36.66 o 
  -9   0  11      645.52      632.14     41.15 o 
  -7   0  11       64.31      107.97      9.66 o 
  -5   0  11      198.74      192.59     22.92 o 
  -3   0  11      852.80      788.44     65.88 o 
  -1   0  11       43.97       46.84     10.75 o 
   1   0  11      592.99      546.66     48.58 o 
 -11   1  11        0.95       10.94      6.10 o 
 -10   1  11      541.65      549.04     26.81 o 
  -9   1  11       31.16       40.17      6.56 o 
  -8   1  11      583.27      576.24     23.56 o 
  -7   1  11        7.41       12.07      4.62 o 
  -6   1  11      318.40      334.24     24.88 o 
  -5   1  11      113.24       86.40     10.58 o 
  -4   1  11      406.96      391.11     26.54 o 
  -3   1  11        5.67       11.64      5.47 o 
  -2   1  11      275.96      259.18     19.31 o 
  -1   1  11        0.13       -0.33      4.90 o 
   0   1  11      239.07      224.53     21.46 o 
   1   1  11       70.57       52.32      9.74 o 
   2   1  11      357.90      319.57     20.08 o 
   3   1  11        4.15        8.95      4.11 o 
   4   1  11      186.85      217.56     14.30 o 
 -11   2  11      279.70      289.44     17.59 o 
 -10   2  11        0.00       10.78      6.15 o 
  -9   2  11      225.52      274.80     13.85 o 
  -8   2  11        0.00       10.49      4.36 o 
  -7   2  11      801.28      743.99     37.54 o 
  -6   2  11        3.76       19.98      7.54 o 
  -5   2  11      690.73      701.70     42.87 o 
  -4   2  11        4.64        7.95      7.17 o 
  -3   2  11      327.68      353.39     24.42 o 
  -2   2  11        0.34       10.99      5.70 o 
  -1   2  11     1089.12     1086.71     61.56 o 
   0   2  11        0.27       12.39      5.57 o 
   1   2  11      625.53      621.82     38.25 o 
   2   2  11        4.03        9.21      5.69 o 
   3   2  11      377.69      118.43     16.69 o 
   4   2  11       14.40       19.30      5.29 o 
 -11   3  11        0.71        7.55      5.43 o 
 -10   3  11      274.30      296.02     15.24 o 
  -9   3  11        0.25       10.17      4.73 o 
  -8   3  11      411.91      429.87     18.94 o 
  -7   3  11       23.32       31.28      5.14 o 
  -6   3  11      877.37      862.11     53.74 o 
  -5   3  11        0.33       10.63      6.64 o 
  -4   3  11      549.67      553.40     34.99 o 
  -3   3  11       30.88       38.06      7.75 o 
  -2   3  11      940.81      932.20     53.83 o 
  -1   3  11        1.32       -2.23      4.92 o 
   0   3  11      587.15      541.80     29.56 o 
   1   3  11        9.07       18.14      5.16 o 
   2   3  11      200.24      142.77     24.76 o 
   3   3  11        6.31        5.82      5.26 o 
 -10   4  11       23.71       25.17      4.62 o 
  -9   4  11      404.82      411.97     15.55 o 
  -8   4  11        0.01       17.69      4.12 o 
  -7   4  11      613.31      638.73     24.43 o 
  -6   4  11        1.19       19.08      7.67 o 
  -5   4  11     1093.68     1097.11     64.91 o 
  -4   4  11       52.33       68.41     10.06 o 
  -3   4  11     1190.84     1160.03     65.62 o 
  -2   4  11        2.48       13.21      6.42 o 
  -1   4  11     1075.39     1091.52     60.86 o 
   0   4  11       32.35       42.94      9.16 o 
   1   4  11      676.85      698.71     48.63 o 
   2   4  11        0.78        5.06      5.55 o 
   3   4  11      281.53      220.17     48.26 o 
  -9   5  11       32.61       38.38      5.16 o 
  -8   5  11      364.44      371.88     14.40 o 
  -7   5  11        5.53       23.33      7.87 o 
  -6   5  11      612.50      637.87     40.51 o 
  -5   5  11       11.52       31.10      8.20 o 
  -4   5  11      987.14     1010.19     66.81 o 
  -3   5  11        7.77       15.28      7.62 o 
  -2   5  11      332.83      327.15     35.91 o 
  -1   5  11        0.85        5.03      6.80 o 
   0   5  11      742.50      728.93     52.89 o 
   1   5  11       32.37       36.62      8.86 o 
  -8   6  11        7.79       19.42      8.16 o 
  -7   6  11      335.23      326.06     20.25 o 
  -6   6  11        3.62       11.15      7.93 o 
  -5   6  11      369.81      387.55     30.86 o 
  -4   6  11       45.30       47.66     10.17 o 
  -3   6  11      607.58      571.85     41.36 o 
  -2   6  11       23.74       24.29      8.00 o 
  -1   6  11      539.00      554.57     40.43 o 
   0   6  11        2.73       12.99      7.41 o 
   1   6  11      641.40      420.71    148.54 o 
  -6   7  11      258.68      284.16     25.05 o 
  -5   7  11       21.70       24.10      8.64 o 
  -4   7  11      251.46      246.18     22.86 o 
  -3   7  11        0.50        8.12      7.68 o 
  -2   7  11      496.41      543.99     49.75 o 
  -1   7  11        2.56        9.42      7.04 o 
 -10   0  12      495.33      524.91     36.42 o 
  -8   0  12      369.53      379.69     39.57 o 
  -6   0  12      388.00      406.97     40.46 o 
  -4   0  12      350.39      370.59     37.18 o 
  -2   0  12      681.85      600.25     53.31 o 
   0   0  12      171.77      193.00     23.16 o 
   2   0  12      412.99      357.05     36.21 o 
 -10   1  12        2.86       17.69      5.35 o 
  -9   1  12      305.43      310.33     34.88 o 
  -8   1  12        0.90        9.25      7.26 o 
  -7   1  12      651.07      611.70     39.74 o 
  -6   1  12        1.42       10.87      6.64 o 
  -5   1  12      938.75      892.10     53.26 o 
  -4   1  12      139.30      114.79     12.63 o 
  -3   1  12      798.54      761.22     45.98 o 
  -2   1  12        0.52        6.69      8.20 o 
  -1   1  12      397.87      407.87     27.72 o 
   0   1  12        0.34        0.13      9.11 o 
   1   1  12      398.00      393.98     27.19 o 
   2   1  12       33.12       40.24      6.36 o 
   3   1  12      359.01      113.49     16.77 o 
 -10   2  12      317.64      353.37     20.17 o 
  -9   2  12       27.33       26.72     11.28 o 
  -8   2  12      411.72      421.97     30.40 o 
  -7   2  12       95.73       71.56     10.61 o 
  -6   2  12      369.09      402.02     28.51 o 
  -5   2  12       46.37       50.94      9.20 o 
  -4   2  12      537.32      523.03     34.17 o 
  -3   2  12        1.84       -0.38     11.62 o 
  -2   2  12      281.43      310.29     22.67 o 
  -1   2  12       27.25       21.62      6.77 o 
   0   2  12      457.05      422.91     28.51 o 
   1   2  12       40.18       60.11      7.79 o 
   2   2  12      291.55      206.45     25.61 o 
 -10   3  12       12.51       26.31      5.69 o 
  -9   3  12      491.90      478.19     47.53 o 
  -8   3  12        2.04        1.70      8.81 o 
  -7   3  12      380.52      395.79     40.01 o 
  -6   3  12       36.88       41.48      8.96 o 
  -5   3  12      300.43      297.16     22.76 o 
  -4   3  12       26.96       37.43      8.29 o 
  -3   3  12      398.73      406.08     27.82 o 
  -2   3  12       16.68       30.22      7.11 o 
  -1   3  12      652.80      641.70     39.61 o 
   0   3  12       17.47       26.99      5.84 o 
   1   3  12      370.38      345.83     28.45 o 
   2   3  12        0.26        0.87      5.45 o 
  -9   4  12        4.68       13.46     10.43 o 
  -8   4  12      277.82      270.07     31.69 o 
  -7   4  12        0.03        7.20      6.95 o 
  -6   4  12      404.47      463.05     31.92 o 
  -5   4  12        5.09       17.62      6.99 o 
  -4   4  12      349.46      373.53     26.41 o 
  -3   4  12        0.02        7.40      5.76 o 
  -2   4  12      402.90      359.41     25.12 o 
  -1   4  12       23.05       21.69      8.04 o 
   0   4  12      389.27      380.58     30.57 o 
   1   4  12       26.69       24.65      7.54 o 
  -8   5  12        9.35        8.97     11.44 o 
  -7   5  12      228.59      242.69     21.11 o 
  -6   5  12        2.32       22.73      9.17 o 
  -5   5  12      316.66      333.70     24.68 o 
  -4   5  12        1.79       -2.43      8.45 o 
  -3   5  12      282.66      261.81     23.64 o 
  -2   5  12        3.04        4.50      6.64 o 
  -1   5  12      449.79      420.12     52.40 o 
   0   5  12       10.34       19.34      8.13 o 
  -6   6  12      320.52      335.32     28.30 o 
  -5   6  12       38.04       36.01     11.66 o 
  -4   6  12      216.57      206.37     23.28 o 
  -3   6  12        0.02       14.20     11.92 o 
  -2   6  12      225.21      222.99     21.73 o 
  -9   0  13      428.79      367.72     40.26 o 
  -7   0  13      620.86      531.14     51.25 o 
  -5   0  13      253.22      237.38     28.66 o 
  -3   0  13      192.53      213.45     25.99 o 
  -1   0  13      250.41      221.49     26.23 o 
   1   0  13      302.61      336.00     35.49 o 
  -9   1  13        9.61       28.05      8.12 o 
  -8   1  13      244.35      222.36     19.94 o 
  -7   1  13       16.79       30.12      8.00 o 
  -6   1  13      384.53      368.68     27.46 o 
  -5   1  13        2.13        8.88      6.67 o 
  -4   1  13      551.50      542.12     35.84 o 
  -3   1  13        0.52       19.48      8.91 o 
  -2   1  13      560.39      531.61     34.88 o 
  -1   1  13       56.65       54.23      9.05 o 
   0   1  13      344.20      330.05     24.35 o 
   1   1  13        1.08        9.79      5.87 o 
  -9   2  13      264.16      257.09     22.44 o 
  -8   2  13        7.47       19.47      8.04 o 
  -7   2  13      307.75      327.71     35.47 o 
  -6   2  13       25.44       27.21      8.11 o 
  -5   2  13      460.83      462.25     37.65 o 
  -4   2  13       27.65       27.19      7.53 o 
  -3   2  13      360.98      353.54     25.76 o 
  -2   2  13        0.00       15.16      6.59 o 
  -1   2  13      259.76      279.57     21.67 o 
   0   2  13        0.07        7.74      6.07 o 
  -8   3  13      278.71      295.47     37.29 o 
  -7   3  13        6.15       23.97      7.95 o 
  -6   3  13      331.32      341.32     26.06 o 
  -5   3  13       13.50       24.59      7.47 o 
  -4   3  13      380.70      390.61     34.58 o 
  -3   3  13        8.49       13.77      6.58 o 
  -2   3  13      268.45      278.05     21.51 o 
  -1   3  13        4.98       -0.59      5.81 o 
   0   3  13      271.54      239.66     22.73 o 
  -7   4  13      141.35      182.01     34.38 o 
  -6   4  13        1.73        2.18      6.61 o 
  -5   4  13      310.11      334.97     25.21 o 
  -4   4  13        3.23       15.89      7.00 o 
  -3   4  13      499.91      484.35     32.54 o 
  -2   4  13        0.23       15.32      9.66 o 
  -1   4  13      382.20      340.47     28.92 o 
  -5   5  13       13.75        7.36      9.42 o 
  -4   5  13      122.09      150.27     22.43 o 
  -6   0  14      333.00      254.03     30.64 o 
  -4   0  14      616.12      573.57     54.04 o 
  -2   0  14      394.92      370.31     38.72 o 
  -7   1  14      206.52      222.18     20.41 o 
  -6   1  14        9.53       27.40      8.04 o 
  -5   1  14      331.48      339.90     26.35 o 
  -4   1  14        0.07       12.46      7.18 o 
  -3   1  14      499.70      444.49     31.26 o 
  -2   1  14        0.06       10.73      7.54 o 
  -7   2  14       10.51       21.10      8.30 o 
  -6   2  14      363.33      364.72     32.78 o 
  -5   2  14       21.37       27.46      8.53 o 
  -4   2  14      276.33      226.00     20.33 o 
  -3   2  14       50.47       41.37      8.78 o 
  -5   3  14      236.17      251.61     21.61 o 
                                                 
